# Supplementary material for: Saccharomyces cerevisiae Mus81-Mms4 prevents accelerated senescence in telomerase-deficient cells
Source: PLoS Genet. 2020 May 29;16(5):e1008816. doi: 10.1371/journal.pgen.1008816 (PMC7286520; doi:10.1371/journal.pgen.1008816)
Supplement: S1 Data — Each strain corresponds to a different data sheet. Identification of lowest cell concentration, viability and statistics data are also included on separate sheets. (XLSX) [file pgen.1008816.s010.xlsx]

## Sheet: Wild type (WT)
Wild type (WT) Serial Dilution Data
	Day 1			Day 2			Day 3			Day 4			Day 5			Day 6			Day 7			Day 8			Day 9			Day 10			Day 11
RAW	Cell density (cells/mL)	Generations	Viability	Cell density (cells/mL)	Generations	Viability	Cell density (cells/mL)	Generations	Viability	Cell density (cells/mL)	Generations	Viability	Cell density (cells/mL)	Generations	Viability	Cell density (cells/mL)	Generations	Viability	Cell density (cells/mL)	Generations	Viability	Cell density (cells/mL)	Generations	Viability	Cell density (cells/mL)	Generations	Viability	Cell density (cells/mL)	Generations	Viability	Cell density (cells/mL)	Generations	Viability
	14000000	24.7389	0.71	74000000	35.2703	1.19	75000000	42.4991	1.422	98000000	50.1138	1.14	131000000	58.1473	1.22	115000000	65.9927	0.88	98000000	73.6075	0.82	69000000	80.716	1.7	104000000	88.4164	0.92	3200000	91.0945	0	109000000	104.493	0.79
	23000000	25.4551	0.82	91000000	36.2849	0.78	85000000	43.6942	0.82	91000000	51.202	1.31	98000000	58.8167	1.14	95000000	66.3866	0.83	86000000	73.8129	1	97000000	81.4128	1.21	98000000	89.0275	1.06	118000000	96.9101	1.04	79000000	98.4249	0.59
	35000000	26.0609	0.58	94000000	36.9374	0.72	86000000	44.3636	0.72	78000000	51.649	1.15	82000000	59.0066	0.91	71000000	66.1563	0.92	97000000	73.7562	1	76000000	81.0042	0.83	102000000	88.6766	0.67	19000000	93.9245	0.91	81000000	102.08	0.89
	13000000	24.632	0.93	116000000	35.8119	0.78	82000000	43.1695	1.01	113000000	50.9896	0.85	64000000	57.9896	1.08	90000000	65.4815	0.93	95000000	73.0514	1.13	125000000	81.0171	0.81	93000000	88.5563	1.12	17000000	93.6438	0.92	74000000	100.633	0.98
	26000000	25.632	0.77	90000000	36.4458	1.07	86000000	43.8721	0.734	72000000	51.042	1.38	87000000	58.4849	0.93	117000000	66.3553	0.64	72000000	73.5252	1.43	65000000	80.5476	0.94	82000000	87.9051	2.51	100000000	95.549	0.96	65000000	100.166	1.19
	22000000	25.391	1.03	56000000	35.5203	1.29	78000000	42.8057	1.036	80000000	50.1276	0.92	98000000	57.7423	1.06	90000000	65.2342	0.77	86000000	72.6604	1.17	71000000	79.8102	1.31	98000000	87.4249	1.02	85000000	94.8343	1.02	77000000	99.7259	0.75
	40000000	26.2535	0.87	148000000	37.7849	0.68	112000000	45.5922	1.19	132000000	53.6366	0.83	154000000	61.9034	1.09	129000000	69.9146	1.11	69000000	77.0232	2	142000000	85.1729	0.95	132000000	93.2173	1.37	104000000	100.918	1.1	76000000	98.7664	0.88
	32000000	25.9316	0.73	72000000	36.4234	1.61	93000000	43.9626	1.13	111000000	51.757	0.99	96000000	59.342	0.76	89000000	66.8177	0.95	119000000	74.7125	0.78	121000000	82.6314	0.92	119000000	90.5262	1.08	91000000	98.034	0.9	72000000	99.807	0.66
	35000000	26.0609	0.74	90000000	36.8746	1.11	116000000	44.7326	0.65	96000000	52.3176	1.16	92000000	59.8411	1.098	84000000	67.2335	1.41	89000000	74.7092	1.31	87000000	82.1521	1.48	79000000	89.4559	1.42	107000000	97.1974	0.87
	42000000	26.3239	0.79	94000000	37.2004	1.31	77000000	44.4672	1.21	81000000	51.807	1.2	121000000	59.7259	0.884	76000000	66.9738	1.32	120000000	74.8807	0.65	91000000	82.3885	1.27	99000000	90.0179	1.1	134000000	98.084	0.57
	25000000	25.5754	0.78	95000000	36.4672	1	101000000	44.1254	1.06	87000000	51.5684	0.93	93000000	59.1075	0.84	89000000	66.5833	1.05	129000000	74.5945	0.59	129000000	82.6057	0.56	111000000	90.4001	0.73	140000000	98.5294	0.64
	21000000	25.3239	1.21	62000000	35.6	1.25	109000000	43.3682	0.74	88000000	50.8276	0.65	85000000	58.237	1.02	96000000	65.822	1.01	84000000	73.2143	1.09	125000000	81.1801	0.84	82000000	88.5376	0.81	106000000	96.2656	0.78
	19000000	25.1795	0.73	75000000	35.7302	0.61	76000000	42.9782	0.88	111000000	50.7726	0.51	81000000	58.1124	0.73	112000000	65.9198	0.82	101000000	73.578	0.61	95000000	81.1479	0.87	101000000	88.8061	1.06	121000000	96.7249	0.51
	18000000	25.1015	0.94	55000000	35.2048	1	59000000	42.0874	1.11	82000000	49.445	0.66	55000000	56.2263	1.23	78000000	63.5117	0.82	45000000	70.0036	1.14	50000000	76.6474	1.63	72000000	83.8174	0.96	79000000	91.1212	0.81
	44000000	26.391	0.73	75000000	36.9417	0.91	103000000	44.6282	0.43	66000000	51.6726	0.91	86000000	59.0989	0.88	56000000	65.9063	1.17	76000000	73.1542	0.66	72000000	80.3241	0.9	71000000	87.4739	0.96	77000000	94.7406	0.79
	27000000	25.6865	0.65	58000000	35.8664	1.17	70000000	42.9956	1.03	83000000	50.3707	0.77	83000000	57.7457	0.78	68000000	64.8332	0.77	66000000	71.8776	0.92	59000000	78.7602	1.18	69000000	85.8688	0.72	94000000	93.4233	0.75
	10000000	24.2535	0.79	53000000	34.3033	1.22	62000000	41.2575	0.86	77000000	48.5243	0.62	69000000	55.6329	0.84	79000000	62.9366	1.28	88000000	70.3961	0.68	105000000	78.1103	0.54	101000000	85.7685	0.47	83000000	93.1436	0.73
	18000000	25.1015	1.1	73000000	35.6132	0.71	65000000	42.6356	1.14	65000000	49.658	0.63	71000000	56.8077	0.92	52000000	63.5082	0.77	73000000	70.698	0.78	82000000	78.0555	0.89	63000000	85.0328	0.82	86000000	92.4591	0.8
	11800000	24.4923	0.59	75000000	35.043	0.69	72000000	42.213	0.95	95000000	49.7828	0.67	87000000	57.2258	1	64000000	64.2258	0.94	60000000	71.1326	0.82	73000000	78.3225	1.07	51000000	84.9949	1.27	46000000	91.5185	1.26
	18000000	25.1015	0.36	93000000	35.9626	0.87	74000000	43.172	0.64	60000000	50.0789	0.79	73000000	57.2687	1.14	52000000	63.9692	0.96	71000000	71.1189	0.62	72000000	78.2889	0.78	79000000	85.5926	1.43	66000000	92.637	0.92
AVERAGE	24690000	25.4343	0.7925	81950000	36.0643	0.9985	84050000	43.431	0.9381	88300000	50.8672	0.9035	90300000	58.3231	0.9776	85100000	65.6881	0.9675	86200000	73.0753	0.96	90300000	80.5148	1.034	90300000	87.9758	1.075	83810000	95.0376	0.814	79125000	100.512	0.84125
Sample size (n)	20	20	20	20	20	20	20	20	20	20	20	20	20	20	20	20	20	20	20	20	20	20	20	20	20	20	20	20	20	20	8	8	8
AVERAGE SUMMARY
	Cell density (Cells/mL)					Cell viability
	GENERATIONS	AVERAGE	SEM			GENERATIONS	AVERAGE	SEM
	25.4343	24690000	2.29606e+06			25.4343	0.7925	0.0425557
	36.0643	81950000	5.10752e+06			36.0643	0.9985	0.0602638
	43.431	84050000	3.74058e+06			43.431	0.9381	0.0537735
	50.8672	88300000	4.06791e+06			50.8672	0.9035	0.0561543
	58.3231	90300000	5.17031e+06			58.3231	0.9776	0.0338699
	65.6881	85100000	4.86767e+06			65.6881	0.9675	0.0455023
	73.0753	86200000	4.70643e+06			73.0753	0.96	0.0777242
	80.5148	90300000	5.87775e+06			80.5148	1.034	0.0714563
	87.9758	90300000	4.46925e+06			87.9758	1.075	0.094539
	95.0376	83810000	8.44002e+06			95.0376	0.856842	0.0418229

## Sheet: mus81Δ 
mus81Δ Serial Dilution Data																															\
	Day 1			Day 2			Day 3			Day 4			Day 5			Day 6			Day 7			Day 8			Day 9			Day 10
RAW	Cell density (cells/mL)	Generations	Viability	Cell density (cells/mL)	Generations	Viability	Cell density (cells/mL)	Generations	Viability	Cell density (cells/mL)	Generations	Viability	Cell density (cells/mL)	Generations	Viability	Cell density (cells/mL)	Generations	Viability	Cell density (cells/mL)	Generations	Viability	Cell density (cells/mL)	Generations	Viability	Cell density (cells/mL)	Generations	Viability	Cell density (cells/mL)	Generations	Viability
	20000000	25.2535	0.73	67000000	35.6415	1.12	71000000	42.7913	1.68	102000000	50.4637	0.73	75000000	57.6925	1.22	92000000	65.2161		104000000	72.9165	0.71	86000000	80.3428	1.03	86000000	87.769	1.09	116000000	95.627	0.9
	25000000	25.5754	0.62	77000000	36.1641	0.85	90000000	43.656	0.97	88000000	51.1154	0.84	96000000	58.7004	0.96	78000000	65.9858	1.19	79000000	73.2896	0.69	104000000	80.99	0.73	119000000	88.8848	0.69	94000000	96.4394	0.71
	29000000	25.7895	0.79	78000000	36.3969	1.11	71000000	43.5466	1.32	98000000	51.1613	0.93	87000000	58.6043	0.81	85000000	66.0137	0.61	117000000	73.884	0.69	92000000	81.4076	0.84	126000000	89.3849	0.78	104000000	97.0853	0.92
	21000000	25.3239	0.81	67000000	35.7119	1.35	68000000	42.7994	1.75	90000000	50.2912	0.85	73000000	57.481	1.08	94000000	65.0356	1.82	102000000	72.7081	0.71	59000000	79.5907	1.83	104000000	87.2911	0.69	96000000	94.8761	1.02
	41000000	26.2891	0.72	96000000	37.196	0.7	100000000	44.4991	1.29	74000000	51.7086	0.9	82000000	56.9133	1.85	100000000	64.5572	0.62	88000000	72.0166	0.75	110000000	79.798	0.92	78000000	87.0834	1.25	80000000	94.4053	1.06
	37000000	26.141	0.68	84000000	36.8553	0.93	92000000	43.9204	1.86	64000000	50.9204	1.37	110000000	59.4899	1.09	100000000	67.1338	0.7	67000000	74.1999	0.86	118000000	82.0825	0.65	107000000	89.824	0.62	82000000	97.1815	1.22
	29000000	25.7895	1.16	78000000	36.3969	1.13	99000000	43.2622	0.75	105000000	50.9765	0.65	93000000	58.4596	0.86	69000000	65.5681	1.22	80000000	72.8901	1.37	108000000	80.6449	0.71	74000000	87.8544	1.32	77000000	95.1212	1.24
	18000000	25.1015	1.05	74000000	35.6329	1.58							105000000	58.6907	1.34	48000000	65.2757	1.09	79000000	72.5795	1.28	74000000	79.7889	0.86	99000000	87.4183	1.24	91000000	94.9261	1.42
AVERAGE	27500000	25.6579	0.82	77625000	36.2494	1.09625	8.44286e+07	43.4964	1.37429	8.87143e+07	50.9482	0.895714	90125000	58.254	1.15125	83250000	65.5982	1.03571	89500000	73.0605	0.8825	93875000	80.5807	0.94625	99125000	88.1887	0.96	92500000	95.7077	1.06125
Sample size (n)	8	8	8	8	8	8	7	7	7	7	7	7	8	8	8	8	8	7	8	8	8	8	8	8	8	8	8	8	8	8
AVERAGE SUMMARY
	Cell density (Cells/mL)					Cell viability
	GENERATIONS	AVERAGE	SEM			GENERATIONS	AVERAGE	SEM
	25.6579	27500000	2.9032e+06			25.6579	0.82	0.0664401
	36.2494	77625000	3.32167e+06			36.2494	1.09625	0.0987048
	43.6454	8.44286e+07	5.28636e+06			43.6454	1.37429	0.156887
	50.7741	8.87143e+07	5.68504e+06			50.7741	0.895714	0.0871741
	58.254	90125000	4.73753e+06			58.254	1.15125	0.117662
	65.5982	83250000	6.30971e+06			65.5982	0.90625	0.19278
	73.0605	89500000	5.88885e+06			73.0605	0.8825	0.0988641
	80.5807	93875000	7.09738e+06			80.5807	0.94625	0.133483
	88.1887	99125000	6.61826e+06			88.1887	0.96	0.103751
	95.7077	92500000	4.64451e+06			95.7077	1.06125	0.079831

## Sheet: est2Δ
est2Δ Serial Dilution Data
	Day 1			Day 2			Day 3			Day 4			Day 5			Day 6			Day 7			Day 8			Day 9			Day 10			Day 11
RAW	Cell density (cells/mL)	Generations	Viability	Cell density (cells/mL)	Generations	Viability	Cell density (cells/mL)	Generations	Viability	Cell density (cells/mL)	Generations	Viability	Cell density (cells/mL)	Generations	Viability	Cell density (cells/mL)	Generations	Viability	Cell density (cells/mL)	Generations	Viability	Cell density (cells/mL)	Generations	Viability	Cell density (cells/mL)	Generations	Viability	Cell density (cells/mL)	Generations	Viability	Cell density (cells/mL)	Generations	Viability
	13000000	24.632	0.35	70000000	35.0832	0.42	14000000	39.8906	0.078	1.22222e+06	44.502	0.02	32000000	53.8239	0.656	64000000	60.8239	0.62	57000000	67.6568	1.17	75000000	74.8856	1.08	79000000	82.1894	1.15	75000000	89.4182	0.92	89000000	96.894	0.96
	15000000	24.8385	0.58	53000000	34.8883	0.91	40000000	41.2102	0.168	3600000	44.0582	0.102	1600000	49.0582	0.108	12000000	56.9651	0.64	44000000	66.7465	1.29	85000000	74.1559	1.15	66000000	81.2003	1.15	61000000	88.131	1.22	87000000	95.5739	0.94
	21000000	25.3239	0.62	75000000	35.8746	0.89	51000000	42.5471	0.458	9600000	46.8101	0.318	11000000	54.5915	0.048	11600000	62.4494	0.44	93000000	73.3105	0.67	83000000	77.6964	1.1	103000000	85.3829	0.86	71000000	92.5327	1.24	79000000	99.8364	0.8
	17000000	25.019	0.7	52000000	35.0414	0.8	52000000	41.7418	0.63	11000000	46.2013	0.284	2800000	52.0086	0.196	11000000	59.79	0.29	74000000	70.3214	0.52	82000000	76.4872	0.88	60000000	83.3941	0.86	74000000	90.6035	0.97	64000000	97.6035	1.11
	25000000	25.5754	0.77	57000000	35.7302	1.03	55000000	42.5116	0.472	12000000	47.0966	0.394	6600000	54.141	0.202	37000000	61.575	0.64	94000000	69.1296	0.6	80000000	72.7334	0.86	68000000	79.8208	0.97	73000000	87.0107	0.87	99000000	94.64	0.77
	16000000	24.9316	0.69	64000000	35.2535	0.89	47000000	41.8081	0.386	24000000	47.393	0.05	880000	51.5306	0.048	68000000	58.952	0.67	44000000	65.4114	1.1	58000000	79.9885	0.71	62000000	86.9427	1.14	75000000	94.1715	1.07	73000000	101.361	0.96
	12000000	24.5165	0.67	39000000	34.1239	1.43	41000000	40.4814	0.492	14000000	45.2888	0.326	5400000	52.0437	0.348	3400000	63.3823	0.3	43000000	73.1305	0.87	80000000	77.2383	0.89	125000000	85.204	0.56	111000000	92.9985	0.72	108000000	100.753	0.77
	25000000	25.5754	0.61	33000000	34.9417	1.52	28000000	40.7491	0.814	12000000	45.3341	0.36	10000000	52.9779	0.102	25000000	62.7464	0.98	72000000	69.9163	1.06	71000000	76.402	1.32	51000000	83.0744	1.55	92000000	90.598	0.85	87000000	98.0409	0.88
	25000000	25.5754	0.49	50000000	35.5412	0.59	25000000	41.1851	0.268	10000000	45.507	0.052	410000	48.5426	0.442	58000000	61.7287	0.46	92000000	69.2522	1.11	107000000	75.0558	0.63	83000000	82.4309	1.05	91000000	89.9386	0.83	65000000	96.961	0.86
	40000000	26.2535	0.64	84000000	36.9677	0.78	45000000	43.4596	0.718	29000000	49.3176	0.438	12600000	57.2949	0.22	3700000	56.4846	0.56	91000000	67.3143	0.86	92000000	77.6917	1.07	94000000	85.2463	1.07	76000000	92.4942	1.54	95000000	100.064	0.84
	41000000	26.2891	0.39	45000000	36.1029	1.1	42000000	42.4952	0.418	4800000	45.7583	0.496	13000000	53.7806	0.086	48000000	62.7087	0.9	88000000	70.1681	0.83	60000000	78.1434	1.31	87000000	85.5864	1.17	97000000	93.1863	0.83	105000000	100.901	0.78
	20000000	25.2535	0.8	74000000	35.7849	0.82	46000000	42.3084	0.398	4200000	45.3788	0.328	3600000	51.5488	0.218	4.6e+06	60.6667	0.4	76000000	71.2366	1.24	46000000	73.0144	1.03	75000000	80.2432	0.73	51000000	86.9157	0.81	58000000	93.7736	1.09
	15000000	24.8385	0.95	64000000	35.1604	0.85	33000000	41.2048	0.742	32000000	47.2048	0.226	4200000	50.2752	0.1	12200000	56.2863	0.18	59000000	66.4909	0.55	32000000	74.2679	2.01	51000000	80.9404	0.71	52000000	87.6408	0.95	48000000	94.2258	1.39
	10000000	24.2535	1.01	68000000	34.6629	0.61	41000000	41.0204	0.396	22000000	46.4799	0.194	4000000	52.8018	0.174	42000000	62.1805	1.17	34000000	68.2679	0.82	33000000	72.965	0.79	72000000	80.135	0.74	61000000	87.0657	0.69	60000000	93.9726	0.75
	29000000	25.7895	0.7	65000000	36.1338	0.61	42000000	42.5262	0.334	66000000	49.5706	0.024	140000	47.7341	0	43000000	61.1133	0.46	28000000	66.9206	0.59	52000000	73.9943	1.22	55000000	80.7756	0.94	76000000	88.0236	0.8	67000000	95.0897	1.17
	16000000	24.9316	0.84	77000000	35.5203	0.91	58000000	42.3783	0.616	15000000	47.2852	0.584	5800000	54.1431	0.356	58000000	59.8676	0.77	86000000	67.2938	0.75	62000000	72.9617	0.72	64000000	79.9617	1.13	69000000	87.0702	0.7	55000000	93.8516	0.99
	14000000	24.7389	1	42000000	34.4532	0.86	27000000	40.2081	0.382	22000000	45.6675	0.152	3.22222e+06	48.3555	0.058	53000000	59.0302	0.84	63000000	66.0075	0.78	42000000	73.1907	1.12	57000000	80.0236	1.06	69000000	87.1321	0.74	74000000	94.3416	0.78
	14000000	24.7389	0.61	67000000	35.1269	0.52	13000000	39.8274	0.134	3.88889e+06	46.1087	0.07	41000000	55.7881	0.522	66000000	59.8442	1.01	62000000	66.7984	0.62	51000000	69.9685	0.86	90000000	77.4603	0.72	69000000	84.5688	0.83	93000000	92.108	0.55
	21000000	25.3239	0.74	86000000	36.0721	0.6	41000000	42.4296	0.568	17000000	47.5171	0.306	7200000	51.3651	0.232	38000000	56.9385	0.72	41000000	63.296	0.6	47000000	71.4524	1	62000000	78.4066	0.7	83000000	85.7817	0.52	73000000	92.9715	0.74
	22000000	25.391	0.25	53000000	35.4408	0.73	28000000	41.2482	0.088	2.11111e+06	43.3262	0.122	4.11111e+06	49.6877	0.506	21000000	58.6499	1.04	38000000	64.8978	1.03	62000000	77.269	1.04	60000000	84.1759	1.14	14000000	88.9833	0.54	79000000	95.8874	0.89
	20000000	25.2535	0.76	34000000	34.6629	1.14	34000000	40.7504	0.112	2.11111e+06	42.8284	0.132	3.55556e+06	48.9804	0.424	39000000	58.2925	1.75	20000000	63.6144	1.86	57000000	72.9745	1.06	79000000	80.2782	0.83	12000000	84.8632	0.44	59000000	94.1719	1.09
	5800000	23.4676	0.81	42000000	33.1819	0.78	6200000	36.8141	0.21	2.22222e+06	42.2881	0.308	73000000	52.7998	0.842	32000000	59.1123	0.73	3.22222e+06	61.8004	0.85	76000000	74.0522	1.07	74000000	81.2617	0.98	80000000	88.5836	1.27	61000000	97.6414	0.94
	10000000	24.2535	1.05	54000000	34.3303	1.05	26000000	40.0308	0.542	26000000	45.7312	0.118	1.55556e+06	47.3686	1.27	1.11111e+06	56.0383	0.57	75000000	70.3148	0.88	58000000	73.1834	1.09	76000000	80.4313	1.02	58000000	87.2893	1.26	91000000	98.6328	1.12
	10400000	24.3101	0.76	50000000	34.2759	0.81	32000000	40.2759	0.258	5200000	43.6544	0.428	3.88889e+06	49.9357	0.216	23000000	59.9714	0.93	55000000	66.1416	1.17	63000000	75.8121	0.74	83000000	83.1871	0.73	92000000	90.7107	0.87	68000000	97.5757	1.13
	14000000	24.7389	0.33	28000000	33.8682	0.49	41000000	40.2258	0.146	2.44444e+06	42.5153	0.396	3600000	48.6852	0.65	75000000	60.0775	0.76	57000000	66.8043	1.05	74000000	76.2569	0.99	84000000	83.6492	0.86	89000000	91.125	1.17	92000000	99.3327	1.14
	14000000	24.7389	1.01	52000000	34.7613	0.15	44000000	41.2207	0.502	52000000	47.9212	0.078	880000	48.7367	0.028	87000000	61.531	0.51	38000000	66.3254	1.51	110000000	75.3365	0.79	91000000	82.8443	0.93	100000000	90.4882	0.86	103000000	101.764	0.13
	10000000	24.2535	0.73	53000000	34.3033	0.36	12000000	38.8883	0.846	10400000	46.5887	0.228	460000	49.7904	0.75	79000000	61.6552	0.73	79000000	68.8348	0.91	103000000	76.5295	1.63	88000000	83.9889	0.95	113000000	91.8091	0.8	57000000	100.533	2.14
	30000000	25.8385	1.05	72000000	33.0084	0.59	36000000	39.1783	0.708	20000000	44.5002	0.24	2000000	49.8222	0	62000000	60.601	0.91	84000000	69.0475	0.84	102000000	78.6487	0.62	104000000	86.3491	0.83	106000000	94.077	0.81	38000000	90.3693	1.32
	15000000	24.8385	1.13	80000000	35.4823	0.34	37000000	41.6918	0.406	9000000	45.8617	0.282	6600000	52.9061	0.68	102000000	61.6142	0.43	62000000	67.5552	0.69	121000000	78.5613	0.88	98000000	86.176	0.93	92000000	93.6996	1.37
	20000000	25.2535	1.07	62000000	35.5296	0.53	42000000	41.9219	0.628	37000000	48.1314	0.444	5400000	51.5644	0.2	38000000	63.6725	0.75	75000000	68.843	0.9	67000000	70.7905	0.43	56000000	77.5978	0.82	46000000	84.1214	0.82
	25000000	25.5754	0.91	53000000	32.3033	0.62	36000000	38.4733	0.656	23000000	43.9968	0.472	4800000	47.2599	0.092	117000000	63.0879	0.63	79000000	70.9763	0.98
	24000000	25.5165	0.7	69000000	35.947	0.5	36000000	42.1169	0.618	23000000	47.6405	0.616	5600000	51.1259	0.284	31000000	62.1939	0.03	94000000	70.6425	0.75
	22000000	25.391	0.65	72000000	35.8829	0.504	24000000	41.4678	0.412	6000000	45.0528	0.09	1.11111e+06	49.5267	0.892				144444	60.4024	0.63
	30000000	25.8385	0.52	44000000	35.6198	0.652	1700000	37.3854	0.192	1.33333e+06	42.1223	0.22	20000000	50.7662	0.038
	9000000	24.1015	1.35	75000000	34.6522	0.712	40000000	40.9742	0.53	19000000	46.2221	0.14	1400000	51.0295	0.13
	16000000	24.9316	0.59	49000000	34.8682	0.636	26000000	40.5686	0.254	4.6e+06	43.7703	0.054	4700000	50.3249	0.034
	32000000	25.9316	0.31	40000000	35.5754	1.034	60000000	42.4823	0.304	16000000	47.4823	0.03	440000	50.6198	0.548
	44000000	26.391	0.69	53000000	36.4408	0.966	45000000	42.9327	0.652	12000000	47.5177	0.732	4800000	54.1026	0.052
	23000000	25.4551	0.67	55000000	35.5584	0.742	49000000	42.1731	0.322	4400000	45.3106	0.14	48000000	55.2175	0.768
	17000000	25.019	1.27	91000000	35.8488	0.948	72000000	43.0187	0.868	77000000	50.2855	0.448	31000000	56.2397	0.168
AVERAGE	20055000	25.1222	0.74425	58650000	35.1001	0.7606	36722500	41.0956	0.44315	1.67033e+07	45.8807	0.26105	9.80886e+06	51.4574	0.3172	4.26753e+07	60.3135	0.681875	6.06172e+07	67.7233	0.911515	7.10333e+07	75.0569	1.003	7.65667e+07	82.2786	0.942667	7.42667e+07	89.3677	0.910333	7.59643e+07	96.7454	0.965357
Sample size (n)	40	40	40	40	40	40	40	40	40	40	40	40	40	40	40	32	32	32	33	33	33	30	30	30	30	30	30	30	30	30	28	28	28
AVERAGE SUMMARY
	Cell density (Cells/mL)					Cell viability
	GENERATIONS	AVERAGE	SEM			GENERATIONS	AVERAGE	SEM
	25.1222	20055000	1.40732e+06			25.1222	0.74425	0.0402299
	35.1001	58650000	2.43914e+06			35.1001	0.7606	0.0440057
	41.0956	36722500	2.31919e+06			41.0956	0.44315	0.034721
	45.8807	1.67033e+07	2.67918e+06			45.8807	0.26105	0.0285566
	51.4574	9.80886e+06	2.38403e+06			51.4574	0.308595	0.0427484
	59.9882	4.07825e+07	5.10517e+06			59.9882	0.681875	0.0573076
	67.4495	5.89284e+07	4.68952e+06			67.4495	0.911515	0.0508398
	74.9617	6.93226e+07	4.37524e+06			74.9617	0.940312	0.0683319
	82.2786	7.65667e+07	3.26306e+06			82.2786	0.912258	0.0467312
	89.3677	7.42667e+07	4.37467e+06			89.3677	0.910333	0.0468833

## Sheet: est2Δ mus81Δ
est2Δ mus81Δ Serial Dilution Data
	Day 1			Day 2			Day 3			Day 4			Day 5			Day 6			Day 7			Day 8			Day 9			Day 10			Day 11
RAW	Cell density (cells/mL)	Generations	Viability	Cell density (cells/mL)	Generations	Viability	Cell density (cells/mL)	Generations	Viability	Cell density (cells/mL)	Generations	Viability	Cell density (cells/mL)	Generations	Viability	Cell density (cells/mL)	Generations	Viability	Cell density (cells/mL)	Generations	Viability	Cell density (cells/mL)	Generations	Viability	Cell density (cells/mL)	Generations	Viability	Cell density (cells/mL)	Generations	Viability	Cell density (cells/mL)	Generations	Viability
	9000000	24.1015	0.31	20000000	32.7453	0.12	5800000	36.2814	0.08	1.55556e+06	41.2408	0.034	4100000	47.5983	0.76	13000000	56.734	0.65	67000000	67.122	0.72	64000000	74.122	0.84	33000000	80.1664	1.23	74000000	87.3758	0.77	72000000	94.5457	0.78
	11000000	24.391	0.58	79000000	35.0167	0.92	37000000	41.2262	0.286	3200000	43.9042	0.102	1400000	48.7116	0.078	322222	54.0718	0.11	69000000	60.6173	0.78	60000000	67.5242	0.78	56000000	74.3316	0.96	68000000	81.4191	0.78	71000000	88.5688	0.7
	12600000	24.5869	0.63	31000000	33.863	1.01	34000000	39.9505	0.32	1.44444e+06	41.481	0.2	1000000	45.803	0.134	130000	42.8863	0.14	67000000	66.1893	0.86	78000000	73.4747	1.36	80000000	80.7967	0.79	102000000	88.4691	0.89	85000000	95.8785	0.87
	19000000	25.1795	0.54	50000000	35.1453	0.21	39000000	41.4307	0.616	11800000	45.9914	0.12	2100000	51.3837	0.046	311111	50.1869	0.44	5800000	57.1688	1.18	43000000	63.595	0.98	65000000	70.6174	0.89	95000000	78.1873	0.58	55000000	84.9686	0.84
	21000000	25.3239	0.81	67000000	35.7119	0.64	42000000	42.1042	0.256	4000000	45.1042	0.072	1100000	47.5495	0.088	550000	55.8013	0.15	93000000	67.08	0.96	86000000	74.5063	1.1	85000000	81.9157	0.66	71000000	89.0654	0.6	85000000	96.4748	0.91
	15000000	24.8385	0.55	47000000	34.715	0.33	45000000	41.2068	0.028	6600000	43.09	0.088	1800000	52.3419	0.008	120000	50.3108	0.3	6000000	55.5485	0.1	88000000	63.0079	0.62	76000000	70.2559	0.66	103000000	77.9424	0.75	60000000	84.8493	0.62
	11000000	24.391	0.77	31000000	33.6671	0.83	26000000	39.3676	0.51	9.2e+06	47.1719	0.154	2200000	49.0478	0.018	10400000	56.2189	5.22	51000000	67.8848	0.47	68000000	74.9723	0.83	84000000	82.3646	0.8	81000000	89.7045	0.84	86000000	97.1307	0.82
	13000000	24.632	0.7	57000000	34.7868	0.63	22000000	40.2463	0.298	4000000	43.5883	0.38	700000	48.5185	0.008	300000	48.6416	0.07	60000000	67.6013	0.89	70000000	74.7306	0.91	67000000	81.7966	0.99	97000000	89.3966	1.01	82000000	96.7541	0.87
	24000000	25.5165	0.74	68000000	35.9259	0.7	66000000	42.9703	0.33	7000000	44.7111	0.154	420000	46.0566	0.024	8000000	57.8905	0.27	93000000	64.567	0.9	92000000	72.0905	0.61	69000000	79.199	0.79	96000000	86.784	0.59	82000000	94.1416	0.93
	21000000	25.3239	0.72	24000000	34.2308	1.57	41000000	40.5883	0.206	4400000	42.9863	0.05	4400000	53.4232	0.054	1600000	57.3725	0.1	44000000	61.061	0.62	41000000	67.4186	0.99	41000000	73.7761	0.87	59000000	80.6588	0.52	50000000	87.3026	0.61
	26000000	25.632	0.74	43000000	35.3802	1.01	23000000	40.9038	0.304	12000000	46.9638	0.072	1.66667e+06	50.5686	0.014	62000000	57.0278	0.84	31000000	63.1689	0.72	45000000	69.6607	0.62	58000000	76.5187	0.83	54000000	83.2736	0.59	53000000	90.0015	0.75
	13000000	24.632	0.69	34000000	34.0414	0.65	28000000	39.8488	0.134	13400000	45.5097	0.196	1100000	52.3725	0.024	2.66667e+06	51.2797	0.37	50000000	67.7145	0.78	54000000	74.4694	0.63	73000000	81.6592	0.51	42000000	88.0516	0.79	40000000	94.3735	0.61
	23000000	25.4551	0.64	74000000	35.9865	1.23	42000000	42.3788	0.642	14200000	47.913	0.122	880000	46.7517	0.038	13000000	57.2147	0.98	3200000	56.3358	0.18	15400000	64.6026	0.36	12000000	69.1875	0.9	39000000	75.4729	0.76	35000000	81.6022	0.56
	11000000	24.391	1.17	59000000	34.5956	0.84	36000000	40.7655	0.392	3400000	42.6142	0.09	344444	45.5427	0.15	35000000	61.0707	1.03	53000000	65.2412	0.65	56000000	72.0486	0.57	38000000	78.2965	0.77	64000000	85.2965	0.47	76000000	92.5445	0.54
	30000000	25.8385	0.7	81000000	36.5002	0.21	48000000	43.0852	0.304	3100000	42.7584	0.014	480000	49.1923	0.114	2000000	50.3358	0.29	49000000	66.6473	1.09	61000000	73.5781	0.5	36000000	79.748	0.97	48000000	86.333	0.84	53000000	93.0609	0.91
	15000000	24.8385	1.01	55000000	34.9417	0.6	15000000	39.8486	0.248	5400000	45.9293	0.034	3900000	51.6195	0.44	60000000	58.5133	0.45	45000000	60.4064	0.66	56000000	67.2137	0.71	63000000	74.191	0.61	66000000	81.2354	0.48	74000000	88.4448	0.48
	15000000	24.8385	0.87	40000000	34.4823	0.48	25000000	40.1262	0.1	2.33333e+06	45.3341	0.054	440000	45.0139	0.076	26000000	60.0326	1.37	57000000	67.4924	0.39	46000000	74.016	0.87	49000000	80.6307	0.58	56000000	87.4381	0.98	62000000	94.3923	1.04
	15000000	24.8385	0.65	47000000	34.715	0.77	11000000	39.1744	0.156	2900000	41.8763	0.016	12000000	48.2845	0.568	21000000	53.9145	0.17	64000000	59.3972	0.67	81000000	66.737	0.56	64000000	73.737	0.65	40000000	80.059	1	43000000	86.4852	0.84
	22000000	25.391	0.83	45000000	35.2048	0.52	12000000	39.7897	0.152	620000	40.3776	0.046	1200000	51.0103	0.038	40000000	60.6596	0.59	42000000	63.4182	1.16	56000000	70.2255	0.69	74000000	77.435	0.49	74000000	84.6444	0.61	48000000	91.2294	0.72
	5000000	23.2535	0.15	30000000	32.4823	0.5	5800000	36.0184	0.072	4.33333e+06	46.4253	0.052	2900000	45.2003	0.056	35000000	52.3972	0.75	68000000	66.2856	0.7	22000000	71.7451	1.13	43000000	78.1713	0.65	48000000	84.7563	0.82	48000000	91.3413	0.89
	12000000	24.5165	0.34	6000000	31.4234	0.18	2000000	36.7453	0.026	1100000	39.3423	0.11	10300000	51.0157	0.42	9000000	57.0258	0.59	57000000	64.0468	0.45	57000000	70.8797	0.42	46000000	77.4033	0.86	61000000	84.334	0.91	36000000	90.5039	1.22
	21000000	25.3239	0.91	59000000	35.5285	0.28	11000000	39.9879	0.106	2000000	43.3292	0.092	480000	42.946	0.046	1600000	55.8762	0.03	58000000	62.5422	0.44	64000000	69.5422	0.55	50000000	76.186	0.7	51000000	82.8584	0.82	56000000	89.6658	0.55
	10000000	24.2535	0.73	36000000	33.7453	0.52	11000000	38.2048	0.126	1300000	39.6829	0.07	2400000	49.534	0.186	29000000	57.2139	0.97
	7000000	23.7389	0.63	12000000	31.6458	0.48	4.11111e+06	38.0073	0.112	2500000	43.949	0.148	1600000	50.8762	0.086	3600000	52.3623	0.51
	3400000	22.6971	0.92	39000000	32.3044	0.18	3200000	34.9825	0.054	4500000	45.8762	0.078	340000	48.034	0.064
	9800000	24.2244	0.48	38000000	33.7942	0.47	11400000	38.3052	0.234	2800000	45.2685	0.034	940000	46.1923	0.078
	13000000	24.632	0.57	46000000	34.4775	0.48	15000000	39.3844	0.228	1800000	41.9597	0.11
	22000000	25.391	0.59	43000000	35.1392	0.59	10000000	39.4611	0.19
	27000000	25.6865	0.6	25000000	34.6522	1.06	22000000	40.1117	0.208
AVERAGE	1.57517e+07	24.7537	0.674828	4.43448e+07	34.3741	0.621034	2.39073e+07	39.7414	0.231655	4.84765e+06	43.8659	0.0997037	2.31504e+06	48.638	0.139077	1.56083e+07	54.7933	0.682917	51500000	63.5244	0.698636	5.92455e+07	70.4619	0.755909	5.73636e+07	77.1993	0.78	6.76818e+07	84.2162	0.745455	6.14545e+07	91.1027	0.775455
Sample size (n)	29	29	29	29	29	29	29	29	29	27	27	27	26	26	26	24	24	24	22	22	22	22	22	22	22	22	22	22	22	22	22	22	22
AVERAGE SUMMARY
	Cell density (Cells/mL)					Cell viability
	GENERATIONS	AVERAGE	SEM			GENERATIONS	AVERAGE	SEM
	24.7537	1.57517e+07	1.26626e+06			24.7537	0.674828	0.0385789
	34.3741	4.43448e+07	3.5052e+06			34.3741	0.621034	0.0635105
	39.7414	2.39073e+07	3.04486e+06			39.7414	0.231655	0.0294123
	43.6869	4.81024e+06	729334			43.6869	0.0997037	0.014493
	48.645	2.25374e+06	542750			48.645	0.139077	0.0373656
	55.311	1.65486e+07	4.1456e+06			55.311	0.501364	0.0780617
	63.5244	4.95238e+07	4.91405e+06			63.5244	0.698636	0.0606219
	70.4619	5.79714e+07	4.16354e+06			70.4619	0.667273	0.0776973
	77.1993	5.60476e+07	3.97281e+06			77.1993	0.78	0.03763
	84.2162	6.75238e+07	4.59068e+06			84.2162	0.745455	0.0355277
	91.1027	6.03333e+07	3.58723e+06			91.1027	0.775455	0.0388511
	97.9783	6.00476e+07	3.33914e+06			97.9783	0.815455	0.0485849

## Sheet: est2Δ mus81-DD
est2Δ mus81-DD Serial Dilution Data
	Day 1			Day 2			Day 3			Day 4			Day 5			Day 6			Day 7			Day 8			Day 9			Day 10			Day 11
RAW	Cell density (cells/mL)	Generations	Viability	Cell density (cells/mL)	Generations	Viability	Cell density (cells/mL)	Generations	Viability	Cell density (cells/mL)	Generations	Viability	Cell density (cells/mL)	Generations	Viability	Cell density (cells/mL)	Generations	Viability	Cell density (cells/mL)	Generations	Viability	Cell density (cells/mL)	Generations	Viability	Cell density (cells/mL)	Generations	Viability	Cell density (cells/mL)	Generations	Viability	Cell density (cells/mL)	Generations	Viability
	14000000	24.7389	0.65	22000000	33.5203	0.61	8800000	37.6578	0.07	1900000	42.9057	0.036	620000	46.538	0.142	56000000	56.6673	0.65	62000000	63.6215	0.8	51000000	70.2939	0.64	65000000	77.3163	0.68	57000000	84.1491	0.56	52000000	90.8496	0.9
	8.2e+06	23.9672	0.57	17000000	32.3766	0.42	29000000	38.2346	0.034	440000	38.0501	0.12	1200000	42.6351	0.26	8.2e+06	49.9927	0.27	55000000	60.0959	0.47	55000000	66.8773	0.62	42000000	73.2696	1.17	40000000	79.5915	1.15	47000000	86.1461	1.02
	8000000	23.9316	0.51	20000000	32.5754	0.62	18000000	37.7453	0.062	1200000	39.0084	0.02	177778	40.8385	0.1	1.55556e+06	45.7978	0.57	18000000	54.2897	0.96	47000000	60.8443	0.44	17000000	65.9317	2.23	62000000	72.8859	0.66	60000000	79.7928	0.77
	29000000	25.7895	0.42	38000000	35.3594	0.37	28000000	41.1668	0.076	1500000	42.7517	0.04	888889	46.9037	0.054	38000000	56.4736	0.65	62000000	63.4278	0.67	64000000	70.4278	0.74	20000000	75.7497	2.19	59000000	82.6323	0.74	66000000	89.6767	0.69
	14000000	24.7389	0.26	18000000	33.2308	0.15	1.66667e+06	34.9677	0.036	400000	37.9677	0.102	13600000	46.0552	1.054	45000000	55.869	0.33	50000000	62.5128	0.5	47000000	69.0674	0.78	60000000	75.9743	0.77	54000000	82.7292	0.4	47000000	89.2838	1.34
	11000000	24.391	0.69	34000000	33.8004	0.33	7800000	37.7639	0.078	3900000	44.0493	0.124	5100000	50.7217	0.556	52000000	60.7441	0.31	43000000	67.1703	0.66	44000000	73.6298	0.75	59000000	80.5124	0.67	50000000	87.1563	0.65	39000000	93.4417	0.9
	5400000	23.3645	0.29	14000000	31.4938	0.08	840000	35.5642	0.01	900000	39.7341	0.02	12400000	47.6883	0.782	28000000	56.8176	1.24	28000000	62.625	0.97	60000000	69.5319	0.5	22000000	74.9913	2.19	33000000	82.3375	1.1	50000000	88.468	0.84
	7000000	23.7389	0.78	28000000	32.8682	0.05	3000000	35.4532	0.166	2600000	41.1536	0.146	1500000	46.0605	0.562	41000000	56.3389	0.96	56000000	64.5117	0.66	55000000	71.2931	0.66	16000000	76.2931	2.89	62000000	80.9142	0.76	61000000	89.2682	0.74
	11000000	24.391	0.46	13000000	32.4134	0.48	7200000	39.5833	0.026	920000	43.7849	0.032	366667	46.6594	0.206	1.77778e+06	53.3447	0.77	15000000	61.2458	2.13	40000000	67.5677	0.23	42000000	73.96	0.53	71000000	80.8222	0.29	43000000	87.3405	0.5
	22000000	25.391	0.6	48000000	35.2979	0.5	14000000	40.1052	0.13	3600000	46.2752	0.024	188889	48.1927	0.016	2.66667e+06	53.4111	0.81	14000000	61.474	2.15	47000000	68.0286	0.67	25000000	73.6724	1.17	25000000	78.9276	1.38	40000000	87.1441	0.92
	11000000	24.391	0.56	15000000	32.6198	0.53	9800000	40.2345	0.046	620000	43.8668	0.072	700000	47.6742	0.188	20000000	54.911	1.14	25000000	62.3769	0.4	15000000	67.2838	0.72	32000000	73.2838	1.11	66000000	81.6426	0.63	50000000	85.5715	0.41
	14000000	24.7389	0.71	49000000	34.6756	0.34	6200000	38.3078	0.056	4000000	44.6298	0.006	155556	46.2672	0.06	4.44444e+06	51.4176	0.66	46000000	61.4346	0.79	62000000	68.3888	0.54	37000000	74.5983	1.02	50000000	82.0325	0.69	43000000	88.0689	0.8
	17000000	25.019	0.41	24000000	33.9259	0.49	3800000	36.8519	0.044	1100000	41.3114	0.044	620000	44.9436	0.126	22400000	54.9104	0.47	52000000	61.4399	0.55	67000000	68.506	0.65	59000000	75.3887	0.75	66000000	81.2402	0.65	41000000	88.3901	0.69
	24000000	25.5165	0.32	31000000	34.7927	0.61	13000000	39.4931	0.03	740000	43.3806	0.006	330000	46.1031	0.036	1800000	51.5199	0.23	32000000	60.9104	1.19	48000000	67.4954	0.67	52000000	74.1958	1.22	115000000	80.4718	0.97	57000000	88.0731	0.68
	10400000	24.3101	1.93	50000000	34.2759	1.43	47000000	40.8305	0.242	13000000	45.5309	0.14	1700000	50.6184	0.076	41000000	55.9588	0.77	122222	58.1933	0.32	70000000	65.3225	0.82	79000000	72.6263	1.07	65000000	82.1589	0.78	106000000	88.1997	0.69
	15000000	24.8385	0.64	49000000	34.7751	0.72	30000000	40.682	0.13	1.22222e+06	41.9715	0.09	1040000	46.35	0.108	58000000	58.8958	0.68	42000000	61.2342	1.19	58000000	68.0922	1.07	66000000	75.1366	0.46	51000000	84.3215	0.94	47000000	88.7135	0.96
	11000000	24.391	0.38	5400000	31.1459	0.97	2600000	36.8463	0.074	480000	40.1094	0.054	3600000	46.2793	0.336	25000000	56.1514	0.09	94000000	63.5134	0.71	90000000	71.0052	0.75	50000000	77.6491	1.01	89000000	88.0231	1.01	54000000	91.0764	1.44
	7000000	23.7389	0.36	13000000	31.7613	0.61	8400000	39.1536	0.018	700000	42.961	0.008	1100000	47.1856	0.22	16000000	50.8381	1.07	62000000	65.85	0.79	81000000	73.1898	0.57	82000000	80.5474	0.84	28000000	81.92	1.17	35000000	94.1524	1.62
	14000000	24.7389	0.98	29000000	33.9188	0.68	14000000	38.7262	0.222	800000	42.7262	0.266	300000	42.5162	0.042	3100000	54.561	0.97	40000000	62.4733	1.22	58000000	69.3313	0.66	55000000	76.1127	0.63	47000000	82.0243	1.54	46000000	88.4436	1.19
	13000000	24.632	0.74	35000000	34.0832	0.61	24000000	39.6682	0.046	600000	39.9312	0.056	540000	48.6068	0.052	49000000	56.3015	1.09	76000000	61.408	0.89	57000000	68.2409	1.36	75000000	75.4697	0.65	61000000	87.407	1.2	73000000	89.2141	0.8
	19000000	25.1795	0.74	68000000	35.5889	0.64	30000000	41.4958	0.388	6400000	45.1738	0.094	2900000	46.3649	0.284	111111	48.8748	5.65	100000000	65.5268	0.81	113000000	73.347	0.76	70000000	80.4763	1.47	69000000	84.3394	0.49	54000000	91.0943	0.96
	15000000	24.8385	0.82	42000000	34.5527	0.87	25000000	40.1966	0.102	620000	40.5069	0.076	660000	47.7228	0.018				62000000	63.2557	1	61000000	70.1865	0.85	66000000	77.2308	0.41	80000000	80.5503	0.83	94000000	88.1049	0.78
	21000000	25.3239	0.57	69000000	35.7543	0.83	33000000	41.7987	0.26	2300000	44.0004	0.04							56000000	59.0041	0.7	87000000	66.4471	0.56	55000000	73.2284	0.5
AVERAGE	1.39565e+07	24.613	0.625652	31800000	33.6872	0.562609	1.58742e+07	38.8055	0.102	2.1714e+06	42.2513	0.0702609	2.25854e+06	46.4966	0.239909	2.45265e+07	54.276	0.922857	4.73966e+07	62.0693	0.892609	5.98696e+07	68.8869	0.696087	4.98261e+07	75.3745	1.11435	5.90909e+07	82.1944	0.845	5.47727e+07	88.6597	0.892727
Sample size (n)	23	23	23	23	23	23	23	23	23	23	23	23	22	22	22	21	21	21	23	23	23	23	23	23	23	23	23	22	22	22	22	22	22
AVERAGE SUMMARY
	Cell density (Cells/mL)					Cell viability
	GENERATIONS	AVERAGE	SEM			GENERATIONS	AVERAGE	SEM
	24.613	1.39565e+07	1.22999e+06			24.613	0.625652	0.0708247
	33.6872	31800000	3.65743e+06			33.6872	0.562609	0.0626371
	38.8055	1.58742e+07	2.60816e+06			38.8055	0.102	0.0197962
	42.2513	2.1714e+06	584358			42.2513	0.0702609	0.0126699
	46.5931	2.25854e+06	786728			46.5931	0.239909	0.0578259
	54.3949	2.45265e+07	4.49413e+06			54.3949	0.922857	0.246595
	62.0693	4.73966e+07	5.13223e+06			62.0693	0.892609	0.0964144
	68.8869	5.98696e+07	4.10548e+06			68.8869	0.696087	0.0452081
	75.3745	4.98261e+07	4.24481e+06			75.3745	1.11435	0.138337
	82.1783	59000000	4.08264e+06			82.1783	0.845	0.0678576
	88.9541	5.47727e+07	3.70149e+06			88.9541	0.892727	0.0618936
	95.7806	5.85217e+07	3.24364e+06			95.7806	0.773478	0.0501603
	101.473	56400000	3.47207e+06			101.473	0.768667	0.0801063

## Sheet: est2Δ mms4Δ 
est2Δ mms4Δ Serial Dilution Data
	Day 1			Day 2			Day 3			Day 4			Day 5			Day 6			Day 7			Day 8			Day 9			Day 10			Day 11
RAW	Cell density (cells/mL)	Generations	Viability	Cell density (cells/mL)	Generations	Viability	Cell density (cells/mL)	Generations	Viability	Cell density (cells/mL)	Generations	Viability	Cell density (cells/mL)	Generations	Viability	Cell density (cells/mL)	Generations	Viability	Cell density (cells/mL)	Generations	Viability	Cell density (cells/mL)	Generations	Viability	Cell density (cells/mL)	Generations	Viability	Cell density (cells/mL)	Generations	Viability	Cell density (cells/mL)	Generations	Viability
	18000000	25.1015	0.9	41000000	34.781	0.69	41000000	41.1385	0.13	1500000	42.7235	0.14	5500000	49.5048	0.082	2100000	54.8972	0.44	58000000	65.0771	1.17	79000000	72.3809	0.93	86000000	79.8071	0.68	57000000	86.64	0.8	60000000	93.5469	1.58
	22000000	25.391	0.8	57000000	35.5458	0.63	21000000	40.9381	0.308	4200000	44.0085	0.112	1180000	48.5692	0.178	26000000	57.5916	0.96	41000000	63.9492	0.59	46000000	70.4727	0.81	39000000	76.7581	0.01	56000000	83.5655	0.72	57000000	90.3984	0.51
	16000000	24.9316	1.16	66000000	35.2979	0.41	20000000	40.6198	0.336	5000000	43.9417	0.074	1800000	49.1117	0.024	1710000	54.2076	0.81	68000000	64.617	0.72	59000000	71.4996	0.86	60000000	78.4065	0.74	57000000	85.2394	0.95	59000000	92.1221	0.97
	30000000	25.8385	1	49000000	35.7751	0.72	39000000	42.0605	0.294	4000000	45.0605	0.156	1380000	49.8471	0.034	1130000	54.3453	0.37	51000000	64.3397	0.82	62000000	71.2939	0.69	54000000	78.0488	0.86	57000000	84.8817	0.86	77000000	92.1485	0.65
	18000000	25.1015	1	45000000	34.9153	0.83	30000000	40.8222	0.238	2000000	42.8222	0.094	1100000	47.2816	0.046	3200000	53.2816	4.18	68000000	63.691	0.5	78000000	70.9764	1.54	88000000	78.4358	0.89	102000000	86.1082	0.64	53000000	92.8362	1.35
	14000000	24.7389	0.76	79000000	35.3646	0.75	39000000	41.65	0.658	18000000	46.82	0.252	2800000	52.6273	0.112	220000	54.7648	0.03	22000000	63.5462	0.84	48000000	70.1311	0.57	58000000	76.9891	0.65	63000000	83.9664	0.77	82000000	91.324	0.74
	14000000	24.7389	0.91	61000000	34.9916	0.35	21000000	40.3839	0.044	660000	40.7844	0.072	188889	42.702	0.228	2600000	48.4024	0.57	62000000	58.6785	0.64	88000000	66.138	0.68	62000000	73.0922	0.98	81000000	80.432	0.8	83000000	87.8071	1.32
	20000000	25.2535		55000000	35.3568	0.7	43000000	41.783	0.382	10800000	46.216	0.106	1280000	50.8941	0.048	3900000	57.1795	0.78	66000000	67.5458	0.83	80000000	74.8677	1.12	101000000	82.5259	0.5	70000000	89.6552	1.03	78000000	96.9406	0.68
AVERAGE	19000000	25.1369	0.932857	56625000	35.2535	0.635	31750000	41.1745	0.29875	5770000	44.0471	0.12575	1.90361e+06	48.8172	0.094	5107500	54.3338	1.0175	54500000	63.9306	0.76375	67500000	70.97	0.9	68500000	78.008	0.66375	67875000	85.0611	0.82125	68625000	92.1404	0.975
Sample size (n)	8	8	7	8	8	8	8	8	8	8	8	8	8	8	8	8	8	8	8	8	8	8	8	8	8	8	8	8	8	8	8	8	8
AVERAGE SUMMARY
	Cell density (cells/mL)					Cell viability
	GENERATIONS	AVERAGE	SEM			GENERATIONS	AVERAGE	SEM
	25.1369	19000000	1.85164e+06			25.1369	0.932857	0.0511168
	35.2535	56625000	4.32574e+06			35.2535	0.635	0.0594018
	41.1745	31750000	3.50892e+06			41.1745	0.29875	0.064718
	44.0471	5770000	2.06857e+06			44.0471	0.12575	0.020793
	48.719	1.90361e+06	575093			48.719	0.094	0.0261861
	54.2533	5107500	3.01241e+06			54.2533	1.0175	0.463534
	63.7668	54500000	5.69461e+06			63.7668	0.76375	0.0726277
	70.7685	67500000	5.61249e+06			70.7685	0.9	0.109381
	77.7509	68500000	7.37757e+06			77.7509	0.66375	0.107752
	84.8355	67875000	5.76454e+06			84.8355	0.82125	0.0439739
	91.9395	68625000	4.41158e+06			91.9395	0.975	0.139502
	99.0799	72000000	5.63788e+06			99.0799	0.8875	0.0909032

## Sheet: est2Δ yen1Δ
est2Δ yen1Δ Serial Dilution Data
	Day 1			Day 2			Day 3			Day 4			Day 5			Day 6			Day 7			Day 8			Day 9			Day 10			Day 11
RAW	Cell density (cells/mL)	Generations	Viability	Cell density (cells/mL)	Generations	Viability	Cell density (cells/mL)	Generations	Viability	Cell density (cells/mL)	Generations	Viability	Cell density (cells/mL)	Generations	Viability	Cell density (cells/mL)	Generations	Viability	Cell density (cells/mL)	Generations	Viability	Cell density (cells/mL)	Generations	Viability	Cell density (cells/mL)	Generations	Viability	Cell density (cells/mL)	Generations	Viability	Cell density (cells/mL)	Generations	Viability
	16000000	24.9316	0.85	43000000	34.6798	1.07	65000000	41.7021	0.51	20000000	47.0241	0.382	2700000	52.7789	0.102	19000000	61.1259	0.05	57000000	64.6318	1.15	67000000	71.6979	0.78	69000000	78.8064	0.96	79000000	86.1102	0.57	39000000	92.3956	1.56
	17000000	25.019	0.73	55000000	35.1223	0.9	45000000	41.6142	0.43	16000000	46.6142	0.202	2700000	52.3691	0.062	3000000	55.0919	0.37	30000000	67.0327	0.99	58000000	73.8907	0.99	41000000	80.2483	1.24	51000000	89.8711	1.13	78000000	97.1565	0.65
	10000000	24.2535	0.75	73000000	34.7652	1.06	35000000	40.8945	0.266	2.77778e+06	43.3685	0.07	920000	47.5701	0.418	11000000	58.7944	0.59	49000000	65.0285	1.5	82000000	72.3861	0.86	52000000	79.0865	0.89	40000000	85.2689	0.66	50000000	91.9127	0.53
	22000000	25.391	0.43	45000000	35.2048	0.89	50000000	41.8486	0.49	22000000	47.3081	0.118	1900000	52.556	0.092	36000000	60.7473	0.51	84000000	69.5086	0.37	59000000	76.3913	0.83	56000000	83.1986	1.02	39000000	84.9317	0.18	30000000	90.8386	0.05
	10000000	24.2535	0.92	62000000	34.5296	0.84	24000000	40.1146	0.628	24000000	45.6995	0.04	560000	49.185	0.058	2900000	56.0226	0.02	49000000	67.362	0.66	32000000	73.362	0.86	24000000	78.9469	2.09	78000000	89.504	1.02	77000000	96.7708	1.07
	15000000	24.8385	0.66	49000000	34.7751	0.88	56000000	41.5825	0.308	19000000	46.8304	0.292	1700000	51.013	0.574	7000000	60.29	0	48000000	65.9295	0.72	51000000	72.6019	0.6	33000000	78.6463	1.34	82000000	86.7913	0.78	63000000	93.7685	0.87
	15000000	24.8385	0.86	51000000	34.8328	1.07	39000000	41.1182	0.638	14000000	45.9256	0.298	1200000	51.2554	0.136	130000	55.7223	0.8	63000000	67.2673	0.72	72000000	74.4372	1.18	110000000	82.2186	0.56	63000000	85.7926	1.3	65000000	92.815	0.82
	25000000	25.5754	0.79	61000000	35.8281	0.67	45000000	42.3199	0.318	1.02e+07	46.6704	0.074	1.77778e+06	50.1646	0.086	26000000	57.8607	0.79	48000000	65.6292	0.84	49000000	72.2439	0.94	73000000	79.4337	0.74	72000000	86.7268	1.14	67000000	93.7929	1.29
	18000000	25.1015	1.17	79000000	35.7272	0.84	60000000	42.6341	0.608	26000000	48.3345	0.236	2.77778e+06	53.1607	0.114	2400000	56.7598	0.63	58000000	64.7187	0.66	60000000	71.6255	0.91	73000000	78.8154	0.66	90000000	88.2084	0.85	49000000	94.8231	1.17
	42000000	26.3239	0.47	64000000	36.6458	0.67	49000000	43.2605	0.342	8600000	47.3649	0.254	27000000	54.3438	0.094	1600000	56.345	5.52	16000000	65.0817	0.51	78000000	72.3671	0.88	73000000	79.5569	0.76	107000000	90.6698	0.92	68000000	97.7573	1.16
	25000000	25.5754	0.81	84000000	36.2897	0.84	42000000	42.682	0.826	30000000	48.5889	0.3	1500000	48.8383	0.128	23100000	61.714	9.08	57000000	66.4998	1.14	85000000	73.9092	0.79	56000000	80.7165	0.95	66000000	91.3807	1.09	70000000	98.5099	0.78
	23000000	25.4551	0.76	47000000	35.3316	0.58	61000000	42.2624	0.078	1590000	43.9314	0.044	5400000	51.1748	0.208	2000000	60.0777	1.25	66000000	68.7584	0.62	64000000	75.7584	0.7	72000000	82.9284	0.67
	32000000	25.9316	0.69	52000000	35.9539	1.34	34000000	42.0414	0.97	26000000	47.7418	0.346	1000000	51.345	0.386				36000000	69.5695	0.57	69000000	76.6781	0.78	101000000	84.3363	0.9
	30000000	25.8385	0.74	49000000	35.7751	0.65	32000000	41.7751	0.408	19000000	47.023	0.144	1.88889e+06	52.8623	0.398
	25000000	25.5754	0.72	84000000	36.2897	0.59	43000000	42.7159	0.348	15000000	47.6228	0.09	15000000	54.7557	0.876
	23000000	25.4551	0.83	48000000	35.362	0.98	41000000	41.7196	0.614	14000000	46.5269	0.332
AVERAGE	21750000	25.2723	0.76125	59125000	35.4445	0.866875	45062500	41.8929	0.486375	1.67605e+07	46.6609	0.201375	4.53496e+06	51.5582	0.2488	11177500	58.3793	1.63417	5.08462e+07	66.6937	0.803846	6.35385e+07	73.6422	0.853846	6.40769e+07	80.5337	0.983077	6.97273e+07	87.7505	0.876364	5.96364e+07	94.5946	0.904545
Sample size (n)	16	16	16	16	16	16	16	16	16	16	16	16	15	15	15	12	12	12	13	13	13	13	13	13	13	13	13	11	11	11	11	11	11
AVERAGE SUMMARY
	Cell density (Cells/mL)					Cell viability
	GENERATIONS	AVERAGE	SEM			GENERATIONS	AVERAGE	SEM
	25.2723	21750000	2.09662e+06			25.2723	0.76125	0.042376
	35.4445	59125000	3.49389e+06			35.4445	0.866875	0.0517986
	41.8929	45062500	2.84234e+06			41.8929	0.486375	0.0558552
	46.6609	1.67605e+07	2.04188e+06			46.6609	0.201375	0.029495
	51.5582	4.53496e+06	1.84655e+06			51.5582	0.2488	0.0610972
	58.3346	11177500	3.44559e+06			58.3346	1.63417	0.801714
	66.6937	5.08462e+07	4.73374e+06			66.6937	0.803846	0.0866731
	73.6422	6.35385e+07	4.04401e+06			73.6422	0.853846	0.0392157
	80.5337	6.40769e+07	6.78371e+06			80.5337	0.983077	0.111156
	87.7505	6.97273e+07	6.2872e+06			87.7505	0.876364	0.0961559
	94.5946	5.96364e+07	4.69094e+06			94.5946	0.904545	0.124334
	101.728	58250000	3.53427e+06			101.728	1.08625	0.0284691

## Sheet: est2Δ rad1Δ
est2Δ rad1Δ Serial Dilution Data
	Day 1			Day 2			Day 3			Day 4			Day 5			Day 6			Day 7			Day 8			Day 9			Day 10
RAW	Cell density (cells/mL)	Generations	Viability	Cell density (cells/mL)	Generations	Viability	Cell density (cells/mL)	Generations	Viability	Cell density (cells/mL)	Generations	Viability	Cell density (cells/mL)	Generations	Viability	Cell density (cells/mL)	Generations	Viability	Cell density (cells/mL)	Generations	Viability	Cell density (cells/mL)	Generations	Viability	Cell density (cells/mL)	Generations	Viability	Cell density (cells/mL)	Generations	Viability
	8400000	24.002	0.66	78000000	34.6093	0.88	59000000	41.4919	0.718	41000000	47.8495	0.558	26000000	53.5499	0.19	3400000	56.3155	0.1	2.33333e+06	61.8598	0.4	82000000	73.738	0.81	49000000	80.3527	1.25	64000000	87.3527	1.25
	10000000	24.2535	0.72	51000000	34.2479	1.02	44000000	40.7073	0.308	11000000	45.1667	0.096	1.33333e+06	49.9037	0.158	38000000	59.4735	0.93	60000000	66.3804	1.01	64000000	72.2029	0.86	58000000	79.0609	1.37	61000000	85.9917	0.96
	12000000	24.5165	0.84	58000000	34.6964	0.89	70000000	41.8257	0.678	32000000	47.8257	0.704	19000000	53.0737	0.366	20000000	58.3956	0.31	56000000	65.2029	0.8	77000000	77.1644	0.74	63000000	84.1417	0.93	76000000	91.3897	1.19
	25000000	25.5754	0.47	64000000	35.8974	0.65	40000000	42.2193	0.554	12800000	46.8974	0.254	2.55556e+06	52.5729	0.152	57000000	62.7277	0.96	72000000	69.8977	0.93	90000000	77.0546	0.54	82000000	84.8297	0.47	53000000	91.5576	1.25
	12000000	24.5165	0.7	75000000	35.0673	0.81	57000000	41.9002	0.568	32000000	47.9002	0.404	5200000	51.2787	0.1	84000000	61.9929	0.46	95000000	69.5628	0.74	98000000	77.4722	0.61	72000000	81.664	0.68	76000000	88.9119	1.05
	10000000	24.2535	0.92	69000000	34.6839	0.72	45000000	41.1758	0.808	20000000	46.4977	0.748	13000000	54.5201	0.284	23000000	63.3656	0.16	45000000	69.8574	1.37	59000000	74.494	0.91
	12000000	24.5165	1.05	72000000	35.0084	0.95	66000000	42.0528	0.716	30000000	47.9597	0.464	6600000	51.6821	0.3	2600000	57.3826	0.51	60000000	67.6114	0.64
AVERAGE	1.27714e+07	24.5191	0.765714	6.67143e+07	34.8872	0.845714	5.44286e+07	41.6247	0.621429	2.55429e+07	47.1567	0.461143	1.0527e+07	52.3687	0.221429	3.25714e+07	59.9505	0.49	5.57619e+07	67.1961	0.841429	7.83333e+07	75.3544	0.745	64800000	82.0098	0.94	66000000	89.0407	1.14
Sample size (n)	7	7	7	7	7	7	7	7	7	7	7	7	7	7	7	7	7	7	7	7	7	6	6	6	5	5	5	5	5	5
AVERAGE SUMMARY
	Cell density (Cells/mL)					Cell viability
	GENERATIONS	AVERAGE	SEM			GENERATIONS	AVERAGE	SEM
	24.5191	1.27714e+07	2.10325e+06			24.5191	0.765714	0.071576
	34.8872	6.67143e+07	3.64962e+06			34.8872	0.845714	0.0487392
	41.6247	5.44286e+07	4.39078e+06			41.6247	0.621429	0.0620901
	47.1567	2.55429e+07	4.21668e+06			47.1567	0.461143	0.0886619
	52.3687	1.0527e+07	3.48188e+06			52.3687	0.221429	0.036373
	59.9505	3.25714e+07	1.12017e+07			59.9505	0.49	0.129945
	67.1961	5.57619e+07	1.07013e+07			67.1961	0.841429	0.115788
	75.3544	7.83333e+07	6.10282e+06			75.3544	0.745	0.0591467
	82.0098	64800000	5.68683e+06			82.0098	0.94	0.16876
	89.0407	66000000	4.46094e+06			89.0407	1.14	0.0579655

## Sheet: est2Δ slx1Δ
est2Δ slx1Δ Serial Dilution Data
	Day 1			Day 2			Day 3			Day 4			Day 5			Day 6			Day 7			Day 8			Day 9			Day 10			Day 11
RAW	Cell density (cells/mL)	Generations	Viability	Cell density (cells/mL)	Generations	Viability	Cell density (cells/mL)	Generations	Viability	Cell density (cells/mL)	Generations	Viability	Cell density (cells/mL)	Generations	Viability	Cell density (cells/mL)	Generations	Viability	Cell density (cells/mL)	Generations	Viability	Cell density (cells/mL)	Generations	Viability	Cell density (cells/mL)	Generations	Viability	Cell density (cells/mL)	Generations	Viability	Cell density (cells/mL)	Generations	Viability
	23000000	25.4551	0.46	38000000	35.025	0.63	40000000	41.3469	0.102	1500000	42.9319	0.86	355556	45.762	0.342	78000000	56.3693	0.66	54000000	63.1242	1.08	54000000	69.8791	1.49	78000000	77.1645	1.08	78000000	84.4499	0.85	73000000	96.153	0.92
	21000000	25.3239	0.87	61000000	35.5766	0.85	46000000	42.1001	0.324	17000000	47.1876	0.02	700000	50.9949	0.076	2400000	56.5799	1.09	42000000	66.2941	0.7	57000000	73.127	0.55	48000000	79.712	0.57	41000000	86.0695	1.42	71000000	95.7384	0.71
	17000000	25.019	0.49	60000000	35.2479	0.89	47000000	41.8024	0.356	7800000	45.7659	0.26	4000000	52.0878	0.11	35000000	61.5391	0.13	45000000	68.0309	0.52	72000000	75.2008	1.18	68000000	82.2883	1.27	74000000	89.4977	1.01	81000000	100.505	0.75
	15000000	24.8385	0.92	46000000	34.6839	1.1	47000000	41.2385	0.308	12600000	45.8939	0.76	1.22e+06	50.5027	0.078	32000000	59.8246	0.8	72000000	66.9946	0.66	49000000	73.6093	0.16	51000000	80.2817	0.99	62000000	87.2359	0.965	111000000	100.882	1.05
	12000000	24.5165	0.89	50000000	34.4823	0.83	45000000	40.9742	0.256	5800000	44.5102	0.52	1100000	48.9697	0.016	35000000	58.4209	0.18	75000000	65.6497	0.6	45000000	72.1415	0.22	56000000	78.9489	1.59	88000000	86.4083	0.84	92000000	92.4179	0.38
	17000000	25.019	0.7	62000000	35.2952	0.68	22000000	40.7546	0.438	8400000	44.825	0.36	720000	48.673	0.012	11000000	56.4543	2.12	93000000	67.3154	1.11	65000000	74.3378	1.05	65000000	81.3602	1.22	15000000	86.267	0.77	117000000	91.7471	0.93
	19000000	25.1795	0.93	61000000	35.4322	0.85	20000000	40.7541	0.244	2400000	43.0171	0.6	920000	47.2188	0.002	77000000	57.8075	0.86	99000000	65.4368	0.73	79000000	72.7406	0.63	71000000	79.8904	0.64	31000000	85.8446	1.11	73000000	99.2081	1.13
	15000000	24.8385	0.52	71000000	35.3101	0.78	36000000	41.4801	1.022	35000000	47.6093	0.72	3700000	50.4969	0.002	3.11111e+06	56.4562	0.25	46000000	66.3017	0.96	54000000	75.9367	0.86	49000000	82.3338	1.39	38000000	88.5818	0.65	112000000	97.6372	0.77
	11000000	24.391	1.08	78000000	34.9983	0.12	59000000	41.881	0.77	23000000	47.4045	0.658	5400000	50.8375	0.24	5200000	57.5379	0.43	16000000	65.8599	1.15	68000000	75.7191	0.53	70000000	83.9071	0.86	49000000	90.5218	0.96	95000000	96.5223	0.95
	30000000	25.8385	0.54	31000000	31.7927	0.54	8000000	35.7927	0.326	1300000	40.4931	0.146	2600000	46.1935	0.4	40000000	61.8243	0.74	56000000	68.6317	2.384	81000000	76.7778	0.77	58000000	82.5038	1.16	44000000	88.9632	1.62	72000000	96.0902	1.53
	16000000	24.9316	1.03	89000000	35.7292	0.72	42000000	42.1215	0.63	15000000	47.0284	0.218	1.77778e+06	52.1804	0.322	85000000	61.9785	0.5	88000000	69.4379	3.072	52000000	75.6458	1.33	85000000	81.4801	0.88	69000000	88.5887	1.54	88000000	97.2837	0.85
	20000000	25.2535	0.84	58000000	35.4334	1.08	25000000	41.0773	0.404	12000000	45.6622	0.212	2400000	51.2472	0.796	1.55556e+06	57.1315	0.2	18000000	65.6234	1.71	57000000	74.0707	1.15	69000000	85.898	0.97	77000000	93.1648	1.06
	16000000	24.9316	0.95	57000000	35.0864	0.35	63000000	42.0637	0.586	30000000	47.9706	0.526	9.2e+06	52.1722	0.166	1000000	56.9852	1.22	61000000	67.2379	2.56	52000000	78.7895	1.01	59000000	80.8811	0.93	26000000	86.5816	0.41
	17000000	25.019	1.13	69000000	35.4495	0.55	39000000	41.7349	0.626	1.74e+07	46.8559	0.212	2800000	52.6633	0.054	64000000	64.714	0.82	83000000	72.089	2.76	64000000	73.9985	0.96	91000000	85.8781	0.73	74000000	93.0875	1.59
	11000000	24.391	0.69	82000000	35.0705	1.22	39000000	41.3559	0.412	21000000	46.7482	0.576	10000000	54.3921	0.306	43000000	60.0443	1.51	62000000	66.9985	2.32	61000000	78.3703	1.47	53000000	78.3708	0.93	46000000	84.8943	1.19
	18000000	25.1015	0.61	40000000	34.7453	0.68	50000000	41.3892	0.306	12000000	45.9742	0.126	1000000	50.2961	0.08	4300000	61.0952	0.48	65000000	71.4395	1.29	37000000	71.6428	1.37	97000000	76.4845	0.94	84000000	83.8768	1.13
	17000000	25.019	0.81	90000000	35.8328	0.496	50000000	42.4767	0.636	15000000	47.3836	0.392	7800000	54.669	0.028	7100000	56.9415	0.56	18000000	65.4334	1.82	76000000	68.8846	0.96	87000000	84.9959	0.85	65000000	92.0182	1.59
	18000000	25.1015	0.68	75000000	35.6522	0.662	47000000	42.2068	0.394	4800000	45.4699	0.17	1000000	49.7918	0.222	2100000	50.7297	0.55	96000000	61.6366	1.03	108000000	77.5529	0.69	56000000	82.3062	1.33	92000000	89.8298	1.46
	8800000	24.0691	0.9	60000000	34.2979	0.43	37000000	40.5073	0.064	888889	41.3374	0.03	800000	45.3374	0.054	4300000	59.1723	0.99	79000000	69.798	0.74	82000000	75.4989	0.99	70000000	81.266	1.2	103000000	88.9525	0.92
	19000000	25.1795	0.92	100000000	36.1453	0.432	21000000	41.5376	0.334	5800000	48.3956	0.098	1.02e+06	52.7461	0.072	3800000	58.1756	1.18	50000000	68.1413	1.51	100000000	74.1367	0.76	72000000	81.4445	1.15	89000000	88.9202	1.07
	20000000	25.2535	0.79	85000000	35.9848	0.454	38000000	42.2327	0.34	7400000	46.1203	0.07	2800000	51.9276	0.008	53000000	59.2834	0.88	74000000	66.4928	0.78	60000000	74.2746	1.27	89000000	82.4493	0.7	83000000	89.8243	1.31
	23000000	25.4551	0.39	55000000	35.5584	0.112	8600000	39.6628	0.06	1.22222e+06	44.2742	0.094	1.55556e+06	49.2335	0.87	6000000	57.0014	0.4	66000000	67.3677	0.73	98000000	74.9735	0.69
	37000000	26.141	0.64	28000000	35.2703	1.318	37000000	41.4798	0.246	10000000	45.8017	0.038	980000	50.0945	0.138	10000000	57.545	0.52	45000000	67.3588	1.6
	23000000	25.4551	0.96	62000000	35.7313	0.69	32000000	41.7313	0.322	10000000	46.0532	0.052	720000	49.9012	0.164
AVERAGE	1.84917e+07	25.0717	0.780833	6.28333e+07	35.1596	0.686	3.74417e+07	41.2376	0.396083	1.15546e+07	45.6131	0.321583	2.69037e+06	50.3495	0.189917	2.62551e+07	58.4179	0.742174	61000000	67.0736	1.3833	6.68636e+07	74.4231	0.913182	6.86667e+07	81.4212	1.0181	6.32381e+07	88.2656	1.11738	8.95455e+07	96.744	0.906364
Sample size (n)	24	24	24	24	24	24	24	24	24	24	24	24	24	24	24	23	23	23	23	23	23	22	22	22	21	21	21	21	21	21	11	11	11
AVERAGE SUMMARY
	Cell density (Cells/mL)					Cell viability
	GENERATIONS	AVERAGE	SEM			GENERATIONS	AVERAGE	SEM
	25.0717	1.84917e+07	1.23494e+06			25.0717	0.780833	0.0420055
	35.1596	6.28333e+07	3.83097e+06			35.1596	0.686	0.0626074
	41.2376	3.74417e+07	2.87697e+06			41.2376	0.396083	0.0456424
	45.6131	1.15546e+07	1.83946e+06			45.6131	0.321583	0.0539825
	50.3495	2.69037e+06	561821			50.3495	0.189917	0.047054
	58.1943	2.62551e+07	5.90112e+06			58.1943	0.742174	0.0976785
	67.0736	61000000	5.02445e+06			67.0736	1.3833	0.159576
	74.4231	6.68636e+07	3.94678e+06			74.4231	0.913182	0.0788345
	81.4212	6.86667e+07	3.21406e+06			81.4212	1.0181	0.0570364
	88.2656	6.32381e+07	5.33136e+06			88.2656	1.11738	0.0727272
	95.5723	8.37778e+07	4.3012e+06			95.5723	0.906364	0.0865529
	100.992	7.78571e+07	5.62913e+06			100.992	1.00857	0.0970868

## Sheet: est2Δ slx1Δ mus81-DD
est2Δ slx1Δ mus81-DD Serial Dilution Data
	Day 1			Day 2			Day 3			Day 4			Day 5			Day 6			Day 7			Day 8			Day 9			Day 10			Day 11
RAW	Cell density (cells/mL)	Generations	Viability	Cell density (cells/mL)	Generations	Viability	Cell density (cells/mL)	Generations	Viability	Cell density (cells/mL)	Generations	Viability	Cell density (cells/mL)	Generations	Viability	Cell density (cells/mL)	Generations	Viability	Cell density (cells/mL)	Generations	Viability	Cell density (cells/mL)	Generations	Viability	Cell density (cells/mL)	Generations	Viability	Cell density (cells/mL)	Generations	Viability	Cell density (cells/mL)	Generations	Viability
	18000000	25.1015	0.75	36000000	34.5933	0.33	42000000	40.9857	0.512	24000000	46.5706	0.16	1500000	48.1556	0.054	240000	50.4186	0.1	1.55556e+06	55.378	1.6	62000000	65.6541	0.04	62000000	72.6083	0.92	62000000	79.5625	0.7	48000000	86.1475	1.45
	13000000	24.632	0.98	62000000	34.9081	0.75	17000000	39.9956	0.304	1.06e+06	44.4016	0.124	1200000	48.9866	0.074	1500000	53.8934	0.6	48000000	63.8003	0.49	62000000	70.7545	0.23	65000000	77.7769	0.93	73000000	84.9667	1.02	51000000	91.6391	1.02
	13000000	24.632	0.66	57000000	34.7868	1.38	48000000	41.3718	0.312	2000000	44.9203	0.164	1000000	48.5417	0.018	380000	51.4677	0.39	7400000	58.6772	0.7	57000000	68.832	1.24	80000000	76.1539	0.69	105000000	82.6011	0.74	54000000	83.2478	1.5
	17000000	25.019	0.67	34000000	34.4284	0.51	18000000	39.5983	0.354	2500000	43.3564	0.022	660000	48.6427	0.202	480000	51.9058	0.67	10000000	59.5496	0.7	40000000	69.1935	0.57	51000000	74.8868	0.8	31000000	76.493	1.64
	17000000	25.019	0.88	72000000	35.5109	0.3	23000000	41.0344	0.19	10800000	44.805	0.134	200000	45.3564	0.054	3800000	51.6043	0.98	43000000	61.3525	0.54	36000000	67.5224	0.36	34000000	70.5388	1.85
	11000000	24.391	0.7	49000000	34.3276	0.04	33000000	40.372	0.452	500000	40.0793	0.03	1400000	49.6123	0.018	380000	52.5383	0.06	2.11111e+06	57.9383	1.84	62000000	68.2144	0.57
	11000000	24.391	0.97	44000000	34.1724	1.07	30000000	40.0793	0.064				320000	42.7573	0.088	6200000	49.7115	0.32	36000000	59.2034	1.51	19000000	64.4513	2.1
AVERAGE	1.42857e+07	24.7408	0.801429	5.05714e+07	34.6754	0.625714	3.01429e+07	40.491	0.312571	6810000	44.0222	0.105667	897143	47.4361	0.0725714	1.85429e+06	51.6485	0.445714	2.11524e+07	59.4142	1.05429	4.82857e+07	67.8032	0.73	58400000	74.3929	1.038	67750000	80.9058	1.025	51000000	87.0115	1.32333
Sample size (n)	7	7	7	7	7	7	7	7	7	6	6	6	7	7	7	7	7	7	7	7	7	7	7	7	5	5	5	4	4	4	3	3	3
AVERAGE SUMMARY
	Cell density (Cells/mL)					Cell viability
	GENERATIONS	AVERAGE	SEM			GENERATIONS	AVERAGE	SEM
	24.7408	1.42857e+07	1.12788e+06			24.7408	0.801429	0.0527089
	34.6754	5.05714e+07	5.26379e+06			34.6754	0.625714	0.17807
	40.491	3.01429e+07	4.46909e+06			40.491	0.312571	0.0572824
	44.0504	6.35143e+06	3.21766e+06			44.0504	0.105667	0.0259611
	47.4361	897143	194810			47.4361	0.0725714	0.0237235
	51.6485	1.85429e+06	867923			51.6485	0.445714	0.124094
	59.4142	2.11524e+07	7.68219e+06			59.4142	1.05429	0.215847
	67.8032	4.82857e+07	6.39462e+06			67.8032	0.73	0.269532
	74.3929	58400000	7.65898e+06			74.3929	1.038	0.207687
	80.9058	67750000	1.52718e+07			80.9058	1.025	0.217006
	87.0115	51000000	1.73205e+06			87.0115	1.32333	0.152352
	93.4446	4.33333e+07	2.33333e+06			93.4446	0.726667	0.366257

[truncated: 11 more sheets: est2Δ rad51Δ , est2Δ rad51Δ mus81Δ, est2Δ rad59Δ, est2Δ rad59Δ mus81Δ, est2Δ rrm3Δ , est2Δ rrm3Δ mus81Δ , mus81Δ rad5-535 , est2Δ rad5-535, est2Δ mus81Δ rad5-535, Lowest cell density summary, Viability summary (SDA)]
