# Supplementary material for: Saccharomyces cerevisiae Mus81-Mms4 prevents accelerated senescence in telomerase-deficient cells
Source: PLoS Genet. 2020 May 29;16(5):e1008816. doi: 10.1371/journal.pgen.1008816 (PMC7286520; doi:10.1371/journal.pgen.1008816)
Supplement: S3 Data — (XLSX) [file pgen.1008816.s012.xlsx]

## Sheet: Sup Fig S6 - WT RAD5
Wild type (WT) RAD5 Serial Dilution Data
	Day 1			Day 2			Day 3			Day 4			Day 5			Day 6			Day 7			Day 8			Day 9			Day 10
RAW	Cell density (cells/mL)	Generations	Viability	Cell density (cells/mL)	Generations	Viability	Cell density (cells/mL)	Generations	Viability	Cell density (cells/mL)	Generations	Viability	Cell density (cells/mL)	Generations	Viability	Cell density (cells/mL)	Generations	Viability	Cell density (cells/mL)	Generations	Viability	Cell density (cells/mL)	Generations	Viability	Cell density (cells/mL)	Generations	Viability	Cell density (cells/mL)	Generations	Viability
	16000000	24.9316	0.96	77000000	35.5203	1.308	67000000	42.5864	1.48	107000000	50.3278	1.1	100000000	57.9717	0.74	77000000	65.2385	1.33	82000000	72.596	0.97	91000000	80.1038	0.78	91000000	87.6116	1.12	102000000	95.284	0.92
	15000000	24.8385	0.77	114000000	35.9933	0.722	100000000	43.6371	1.114	91000000	51.1449	1.25	95000000	58.7148	0.91	102000000	66.3872	0.82	105000000	74.1015	0.92	106000000	81.8294	0.65	101000000	89.4876	0.68	91000000	96.9954	0.66
	39000000	26.217	0.71	78000000	36.8243	1.12	59000000	43.7069	1.576	105000000	51.4212	0.82	83000000	58.7962	0.91	98000000	66.4109	0.83	98000000	74.0256	0.71	95000000	81.5955	0.79	87000000	89.0384	1.28	95000000	96.6083	0.97
	11000000	24.391	0.82	86000000	35.1392	0.994	69000000	42.2477	1.482	92000000	49.7713	0.72	82000000	57.1288	1.05	85000000	64.5382	0.62	95000000	72.1081	1.04	95000000	79.6779	0.59	83000000	87.053	0.93	106000000	94.7809	0.89
AVERAGE	20250000	25.0945	0.815	88750000	35.8693	1.036	73750000	43.0445	1.413	98750000	50.6663	0.9725	90000000	58.1529	0.9025	90500000	65.6437	0.9	95000000	73.2078	0.91	96750000	80.8017	0.7025	90500000	88.2977	1.0025	98500000	95.9172	0.86
Sample size (n)	4	4	4	4	4	4	4	4	4	4	4	4	4	4	4	4	4	4	4	4	4	4	4	4	4	4	4	4	4	4
AVERAGE SUMMARY
	Cell density (Cells/mL)
	GENERATIONS	AVERAGE	SEM
	25.0945	20250000	6.34265e+06
	35.8693	88750000	8.65424e+06
	43.0445	73750000	9.01272e+06
	50.6663	98750000	4.2106e+06
	58.1529	90000000	4.45346e+06
	65.6437	90500000	5.78072e+06
	73.2078	95000000	4.81318e+06
	80.8017	96750000	3.22426e+06
	88.2977	90500000	3.86221e+06
	95.9172	98500000	3.37886e+06

## Sheet: Sup Fig S6 - mus81Δ RAD5
mus81Δ RAD5 Serial Dilution Data
	Day 1			Day 2			Day 3			Day 4			Day 5			Day 6			Day 7			Day 8			Day 9			Day 10
RAW	Cell density (cells/mL)	Generations	Viability	Cell density (cells/mL)	Generations	Viability	Cell density (cells/mL)	Generations	Viability	Cell density (cells/mL)	Generations	Viability	Cell density (cells/mL)	Generations	Viability	Cell density (cells/mL)	Generations	Viability	Cell density (cells/mL)	Generations	Viability	Cell density (cells/mL)	Generations	Viability	Cell density (cells/mL)	Generations	Viability	Cell density (cells/mL)	Generations	Viability
	24000000	25.5165	0.74	79000000	36.1422	0.938	76000000	43.3902	1.254	108000000	51.1451	0.54	74000000	58.3545	0.73	72000000	65.5244	1.25	89000000	73.0002	0.62	110000000	80.7815	0.7	69000000	87.8901	0.81	73000000	95.0799	1.14
	9000000	24.1015	0.67	72000000	34.5933	1.078	88000000	42.0528	1.026	81000000	49.3926	0.74	70000000	56.5219	1.37	90000000	64.0138	0.67	81000000	71.3536	0.61	124000000	79.3078	1.08	182000000	87.8156	0.81	211000000	96.5367	0.73
	20000000	25.2535	0.38	82000000	35.933	0.886	91000000	43.4408	1.11	97000000	51.0407	0.88	62000000	57.9949	1.17	73000000	65.1847	0.96	60000000	72.0916	1.25	93000000	79.6308	0.67	94000000	87.1853	0.55	93000000	94.7245	0.54
AVERAGE	1.76667e+07	24.9572	0.596667	7.76667e+07	35.5562	0.967333	85000000	42.9612	1.13	9.53333e+07	50.5261	0.72	6.86667e+07	57.6238	1.09	7.83333e+07	64.9076	0.96	7.66667e+07	72.1485	0.826667	109000000	79.9067	0.816667	115000000	87.6303	0.723333	1.25667e+08	95.447	0.803333
Sample size (n)	3	3	3	3	3	3	3	3	3	3	3	3	3	3	3	3	3	3	3	3	3	3	3	3	3	3	3	3	3	3
AVERAGE SUMMARY
	Cell density (Cells/mL)
	GENERATIONS	AVERAGE	SEM
	24.9572	1.76667e+07	4.48454e+06
	35.5562	7.76667e+07	2.96273e+06
	42.9612	85000000	4.58258e+06
	50.5261	9.53333e+07	7.83865e+06
	57.6238	6.86667e+07	3.52767e+06
	64.9076	7.83333e+07	5.84047e+06
	72.1485	7.66667e+07	8.64741e+06
	79.9067	108500000	1.55e+07
	87.6303	115000000	3.42685e+07
	95.447	1.25667e+08	4.30555e+07

## Sheet: Sup Fig S6 - est2Δ tlc1Δ RAD5
est2Δ tlc1Δ RAD5 Serial Dilution Data
	Day 1			Day 2			Day 3			Day 4			Day 5			Day 6			Day 7			Day 8			Day 9			Day 10
RAW	Cell density (cells/mL)	Generations	Viability	Cell density (cells/mL)	Generations	Viability	Cell density (cells/mL)	Generations	Viability	Cell density (cells/mL)	Generations	Viability	Cell density (cells/mL)	Generations	Viability	Cell density (cells/mL)	Generations	Viability	Cell density (cells/mL)	Generations	Viability	Cell density (cells/mL)	Generations	Viability	Cell density (cells/mL)	Generations	Viability	Cell density (cells/mL)	Generations	Viability
	15000000	24.8385	0.5	15000000	24.8385	0.5	67000000	42.5663	0.816	42000000	48.9586	1.26	49000000	55.5734	0.426	30000000	61.4802	0.17	3000000	64.0652	0.31	82000000	74.7447	0.8	83000000	82.1197	1.43	83000000	89.4948	0.7
	17000000	25.019	0.42	17000000	25.019	0.42	61000000	42.2259	0.604	21000000	47.6182	0.74	3800000	53.8661	0.226	2400000	59.4511	0.284	10000000	67.095	0.8	68000000	77.5043	0.99	83000000	84.8794	0.82	59000000	91.762	0.95
	15000000	24.8385	0.72	15000000	24.8385	0.72	35000000	40.8746	0.57	17000000	45.9621	0.14	1800000	51.132	0.092	6000000	58.0389	0.6	43000000	67.7871	0.8	88000000	75.2465	0.73	65000000	82.2689	0.7	67000000	89.335	0.43
	28000000	25.7389	0.3	28000000	25.7389	0.3	38000000	42.1417	0.398	7000000	45.949	0.12	1400000	50.7564	0.104	34000000	60.1658	0.576	67000000	67.2319	0.78	66000000	74.2763	0.61	74000000	81.4857	0.72	68000000	88.5732	0.56
	15000000	24.8385	0.67	15000000	24.8385	0.67	43000000	41.0461	0.548	14000000	45.8534	0.18	5500000	52.6348	0.174	6000000	59.5417	0.166	35000000	68.9929	0.39	82000000	76.3505	0.57	64000000	83.3505	0.9	65000000	90.3728	0.5
	15000000	24.8385	0.42	15000000	24.8385	0.42	16000000	39.8608	0.096	2000000	45.1828	0.01	4000000	51.5047	0.764	58000000	61.6846	1.062	63000000	68.6619	1.12	75000000	75.8907	0.65	60000000	82.7976	0.82	81000000	90.1374	1.07
	32000000	25.9316	0.6	32000000	25.9316	0.6	29000000	42.0657	0.474	8000000	46.0657	0.07	1300000	50.7661	0.094	1600000	55.7661	0.82	64000000	66.088	0.69	75000000	73.3169	0.71	72000000	80.4868	0.75	80000000	87.8087	0.63
	21000000	25.3239	0.81	21000000	25.3239	0.81	39000000	42.0187	1.208	18000000	47.1886	0.93	24000000	56.0955	0.428	5000000	62.7394	0.218	3000000	68.6462	0.19	68000000	79.0556	0.73	65000000	86.078	0.82	77000000	93.3448	0.5
AVERAGE	19750000	25.1709	0.555	19750000	25.1709	0.555	41000000	41.6	0.58925	16125000	46.5973	0.43125	11350000	52.7911	0.2885	17875000	59.8585	0.487	36000000	67.321	0.635	75500000	75.7982	0.72375	70750000	82.9333	0.87	72500000	90.1036	0.6675
Sample size (n)	8	8	8	8	8	8	8	8	8	8	8	8	8	8	8	8	8	8	8	8	8	8	8	8	8	8	8	8	8	8
AVERAGE SUMMARY
	Cell density (Cells/mL)
	GENERATIONS	AVERAGE	SEM
	25.1709	19750000	2.3811e+06
	35.357	59250000	4.1865e+06
	41.6	41000000	5.82176e+06
	46.5973	16125000	4.33193e+06
	52.7911	11350000	5.99702e+06
	59.8585	17875000	7.28158e+06
	67.321	36000000	9.79978e+06
	75.7982	75500000	2.81577e+06
	82.9333	70750000	3.10386e+06
	90.1036	72500000	3.12821e+06
*rad5		squares counted	1 colony in 1 mL							(50-250 uL)		volume for (100 or 500) cells plated (50-250 uL)					Average	SEM	stdev
Day 1	dilution	mm^2	cells/9mm^2	cells/mm^2	cells/10^-4 ml	Culture cells/mL	Total cells	Caculated generations	Inoculation dilution	Inoculation volume (mL)	Plating dilution	100	Plate count		viability	Viable [cell]	Viable [cell]
1	0.01	1	15	15	1500	15000000	15000000	24.8385	1	0.0333333	0.0001	0.0666667	50		0.5	7500000	10800000	1.69021e+06	4.78065e+06
2	0.01	1	17	17	1700	17000000	17000000	25.019	1	0.0294118	0.0001	0.0588235	42		0.42	7140000
3	0.01	1	15	15	1500	15000000	15000000	24.8385	1	0.0333333	0.0001	0.0666667	72		0.72	10800000	Viability
4	0.01	1	28	28	2800	28000000	28000000	25.7389	1	0.0178571	0.0001	0.0357143	30		0.3	8400000	0.555	0.0615282	0.174028
5	0.01	1	15	15	1500	15000000	15000000	24.8385	1	0.0333333	0.0001	0.0666667	67		0.67	10050000
6	0.01	1	15	15	1500	15000000	15000000	24.8385	1	0.0333333	0.0001	0.0666667	42		0.42	6300000	Cell density
7	0.01	1	32	32	3200	32000000	32000000	25.9316	1	0.015625	0.0001	0.03125	60		0.6	19200000	19750000	2.3811e+06	6.73477e+06
8	0.01	1	21	21	2100	21000000	21000000	25.3239	1	0.0238095	0.0001	0.047619	81		0.81	17010000
								25.1709				100					Viable [cell]
9	0.01	1	22	22	2200	22000000	22000000	25.391	1	0.0227273	0.0001	0.0454545	47		0.47	10340000	7631250	1.56485e+06	4.42605e+06
10	0.01	1	6	6	600	6000000	6000000	23.5165	1	0.0833333	0.0001	0.166667	32		0.32	1920000
*11	0.01	1	12	12	1200	12000000	12000000	24.5165	1	0.0416667	0.0001	0.0833333	18		0.18	2160000	Viability
12	0.01	1	24	24	2400	24000000	24000000	25.5165	1	0.0208333	0.0001	0.0416667	41		0.41	9840000	0.4225	0.0556054	0.157276
13	0.01	1	17	17	1700	17000000	17000000	25.019	1	0.0294118	0.0001	0.0588235	71		0.71	12070000
*14	0.01	1	16	16	1600	16000000	16000000	24.9316	1	0.03125	0.0001	0.0625	36		0.36	5760000	Cell density (ALL)
*15	0.01	1	14	14	1400	14000000	14000000	24.7389	1	0.0357143	0.0001	0.0714286	39		0.39	5460000	17000000	2.29129e+06	6.48074e+06
*16	0.01	1	25	25	2500	25000000	25000000	25.5754	1	0.02	0.0001	0.04	54		0.54	13500000
								24.9007
AM		squares counted						(50-250 uL)		volume for (100 or 500) cells plated (50-250 uL)					Average	SEM	stdev
Day 2	dilution	mm^2	cell count	Culture cells/mL	Total cells	Caculated generations	Inoculation dilution	Inoculation volume (mL)	Plating dilution	500	Plate count		viability	Viable [cell]	Viable [cell]
1	0.01	1	81	81000000	405000000	35.5002	0.1	0.0617284	0.0001	0.0617284	509		1.018	82458000	46657000	6.66038e+06	1.88384e+07
2	0.01	1	62	62000000	310000000	35.2952	0.1	0.0806452	0.0001	0.0806452	496		0.992	61504000
3	0.01	1	48	48000000	240000000	34.7453	0.1	0.104167	0.0001	0.104167	280		0.56	2.688e+07	Viability
4	0.01	1	57	57000000	285000000	35.8937	0.1	0.0877193	0.0001	0.0877193	329		0.658	37506000	0.768	0.0648757	0.183496
5	0.01	1	44	44000000	220000000	34.6198	0.1	0.113636	0.0001	0.113636	427		0.854	37576000
6	0.01	1	52	52000000	260000000	34.8608	0.1	0.0961538	0.0001	0.0961538	262		0.524	27248000	Cell density
7	0.01	1	62	62000000	310000000	36.2077	0.1	0.0806452	0.0001	0.0806452	375		0.75	46500000	59250000	4.1865e+06	1.18412e+07
8	0.01	1	68	68000000	340000000	35.7333	0.1	0.0735294	0.0001	0.0735294	394		0.788	53584000
						35.357				500					Viable [cell]
9	0.01	1	63	63000000	315000000	35.6902	0.1	0.0793651	0.0001	0.0793651	349		0.698	43974000	25402000	4.5313e+06	1.28165e+07
10	0.01	1	46	46000000	230000000	33.362	0.1	0.108696	0.0001	0.108696	424		0.848	39008000
*11	0.01	1	44	44000000	220000000	34.2979	0.1	0.113636	0.0001	0.113636	205		0.41	18040000	Viability
12	0.01	1	28	28000000	140000000	34.6458	0.1	0.178571	0.0001	0.178571	399		0.798	22344000	0.62275	0.0999221	0.282622
13	0.01	1	35	35000000	175000000	34.4702	0.1	0.142857	0.0001	0.142857	403		0.806	28210000
*14	0.01	1	25	25000000	125000000	33.8974	0.1	0.2	0.0001	0.2	132		0.264	6600000	Cell density
*15	0.01	1	34	34000000	170000000	34.1483	0.1	0.147059	0.0001	0.147059	470		0.94	31960000	41875000	4.96933e+06	1.40554e+07
*16	0.01	1	60	60000000	300000000	35.8042	0.1	0.0833333	0.0001	0.0833333	109		0.218	13080000
						34.5395
AM	Adjust as needed	squares counted					Adjust as needed	(50-250 uL)	Adjust as needed	volume for (100 or 500) cells plated (50-250 uL)					Average	SEM	stdev
Day 3	dilution	mm^2	cell count	Culture cells/mL	Total cells	Caculated generations	Inoculation dilution	Inoculation volume (mL)	Plating dilution	500	Plate count		viability	Viable [cell]	Viable [cell]
1	0.01	1	67	67000000	335000000	42.5663	0.1	0.0746269	0.0001	0.0746269	408		0.816	54672000	26568500	6.39793e+06	1.80961e+07
2	0.01	1	61	61000000	305000000	42.2259	0.1	0.0819672	0.0001	0.0819672	302		0.604	36844000
3	0.01	1	35	35000000	175000000	40.8746	0.1	0.142857	0.0001	0.142857	285		0.57	19950000	Viability
4	0.01	1	38	38000000	190000000	42.1417	0.1	0.131579	0.0001	0.131579	199		0.398	15124000	0.58925	0.114151	0.322869
5	0.01	1	43	43000000	215000000	41.0461	0.1	0.116279	0.0001	0.116279	274		0.548	23564000
6	0.01	1	16	16000000	80000000	39.8608	1	0.03125	0.001	0.03125	48		0.096	1536000	Cell density
7	0.01	1	29	29000000	145000000	42.0657	0.1	0.172414	0.0001	0.172414	237		0.474	13746000	41000000	5.82176e+06	1.64664e+07
8	0.01	1	39	39000000	195000000	42.0187	0.1	0.128205	0.0001	0.128205	604		1.208	47112000
						41.6				500					Viable [cell]
9	0.01	1	25	25000000	125000000	41.3341	0.1	0.2	0.0001	0.2	63		0.126	3150000	8212750	1.88984e+06	5.34527e+06
10	0.01	1	33	33000000	165000000	39.4064	0.1	0.151515	0.0001	0.151515	285		0.57	18810000
*11	0.01	1	19	19000000	95000000	39.5458	1	0.0263158	0.001	0.0263158	212		0.424	8056000	Viability
12	0.01	1	25	25000000	125000000	40.2897	0.1	0.2	0.0001	0.2	162		0.324	8100000	0.3375	0.0594772	0.168227
13	0.01	1	36	36000000	180000000	40.6402	0.1	0.138889	0.0001	0.138889	165		0.33	11880000
*14	0.01	1	9	9000000	45000000	38.0673	1	0.0555556	0.001	0.0555556	119		0.238	2142000	Cell density
*15	0.01	1	16	16000000	80000000	39.1483	1	0.03125	0.001	0.03125	273		0.546	8736000	24625000	3375000	9.54594e+06
*16	0.01	1	34	34000000	170000000	41.8917	0.1	0.147059	0.0001	0.147059	71		0.142	4828000
						40.0404
AM	Adjust as needed	squares counted					Adjust as needed	(50-250 uL)	Adjust as needed	volume for (100 or 500) cells plated (50-250 uL)					Average	SEM	stdev
Day 4	dilution	mm^2	cell count	Culture cells/mL	Total cells	Caculated generations	Inoculation dilution	Inoculation volume (mL)	Plating dilution	100	Plate count		viability	Viable [cell]	Viable [cell]
1	0.01	1	42	42000000	210000000	48.9586	0.1	0.119048	0.0001	0.0238095	126		1.26	52920000	11440000	6.39237e+06	1.80803e+07
2	0.01	1	21	21000000	105000000	47.6182	1	0.0238095	0.0001	0.047619	74		0.74	15540000
3	0.01	1	17	17000000	85000000	45.9621	1	0.0294118	0.0001	0.0588235	14		0.14	2380000	Viability
4	0.01	1	7	7000000	35000000	45.949	1	0.0714286	0.0001	0.142857	12		0.12	840000	0.43125	0.168167	0.475648
5	0.01	1	14	14000000	70000000	45.8534	1	0.0357143	0.0001	0.0714286	18		0.18	2520000
6	0.01	1	2	2000000	10000000	45.1828	1	0.25	0.001	0.05	1		0.01	20000	Cell density
7	0.01	1	8	8000000	40000000	46.0657	1	0.0625	0.0001	0.125	7		0.07	560000	16125000	4.33193e+06	1.22526e+07
8	0.01	1	18	18000000	90000000	47.1886	1	0.0277778	0.0001	0.0555556	93		0.93	16740000
						46.5973				100					Viable [cell]
9	0.01	1	4	4000000	20000000	44.3341	1	0.125	0.001	0.025	5		0.05	200000	1296250	899833	2.54511e+06
10	0.01	1	26	26000000	130000000	45.1069	1	0.0192308	0.0001	0.0384615	29		0.29	7.54e+06
*11	0.01	1	9	9000000	45000000	47.0377	1	0.0555556	0.0001	0.111111	2		0.02	180000	Viability
12	0.01	1	13	13000000	65000000	44.9901	1	0.0384615	0.0001	0.0769231	3		0.03	390000	0.0875	0.0344731	0.0975046
13	0.01	1	12	12000000	60000000	45.2251	1	0.0416667	0.0001	0.0833333	1		0.01	120000
*14	0.01	1	4	4000000	20000000	44.3892	1	0.125	0.001	0.025	3		0.03	120000	Cell density
*15	0.01	1	8	8000000	40000000	46.4702	1	0.0625	0.0001	0.125	10		0.1	800000	10250000	2.54074e+06	7.1863e+06
*16	0.01	1	6	6000000	30000000	45.4767	1	0.0833333	0.0001	0.166667	17		0.17	1.02e+06
						45.3787
AM	Adjust as needed	squares counted					Adjust as needed	(50-250 uL)	Adjust as needed	volume for (100 or 500) cells plated (50-250 uL)					Average	SEM	stdev
Day 5	dilution	mm^2	cell count	Culture cells/mL	Total cells	Caculated generations	Inoculation dilution	Inoculation volume (mL)	Plating dilution	500	Plate count		viability	Viable [cell]	Viable [cell]
1	0.01	1	49	49000000	245000000	55.5734	0.1	0.102041	0.0001	0.102041	213		0.426	20874000	4556400	2.62613e+06	7.42782e+06
2	0.1	1	38	3800000	19000000	53.8661	1	0.131579	0.001	0.131579	113		0.226	858800
3	0.1	1	18	1800000	9000000	51.132	1	0.277778	0.01	0.0277778	46		0.092	165600	Viability
4	0.1	1	14	1400000	7000000	50.7564	1	0.357143	0.01	0.0357143	52		0.104	145600	0.2885	0.0836624	0.236633
5	0.1	1	55	5500000	27500000	52.6348	1	0.0909091	0.001	0.0909091	87		0.174	957000
6	0.1	1	40	4000000	20000000	51.5047	1	0.125	0.001	0.125	382		0.764	3056000	Cell density
7	0.1	1	13	1300000	6500000	50.7661	1	0.384615	0.01	0.0384615	47		0.094	122200	11350000	5.99702e+06	1.69621e+07
8	0.01	1	24	24000000	120000000	56.0955	1	0.0208333	0.001	0.0208333	214		0.428	10272000
						52.7911				500					Viable [cell]
9	1	1	24	240000	1200000	46.5971	1	2.08333	0.01	0.208333	9		0.018	4320	77115	48616.7	137509
10	0.1	1	16	1600000	8000000	50.1069	1	0.3125	0.01	0.03125	129		0.258	412800
*11	1	1	95	950000	4750000	51.2856	1	0.526316	0.01	0.0526316	7		0.014	13300	Viability
12	1	1	185	1850000	9250000	50.1996	1	0.27027	0.01	0.027027	9		0.018	33300	0.06375	0.0293804	0.0831002
13	1	1	77	770000	3850000	49.17	1	0.649351	0.01	0.0649351	20		0.04	30800
*14	1	1	20	200000	1000000	46.3892	1	2.5	0.01	0.25	6		0.012	2400	Cell density
*15	1	1	60	600000	3000000	50.0552	1	0.833333	0.01	0.0833333	45		0.09	54000	913750	209846	593535
*16	0.1	1	11	1100000	5500000	49.9361	1	0.454545	0.01	0.0454545	30		0.06	66000
						49.2175
	Adjust as needed	squares counted					Adjust as needed	(50-250 uL)	Adjust as needed	volume for (100 or 500) cells plated (50-250 uL)					Average	SEM	stdev
Day 6	dilution	mm^2	cell count	Culture cells/mL	Total cells	Caculated generations	Inoculation dilution	Inoculation volume (mL)	Plating dilution	500	Plate count		viability	Viable [cell]	Viable [cell]
1	0.01	1	30	30000000	150000000	61.4802	0.1	0.166667	0.0001	0.166667	85		0.17	5100000	11744950	7.46107e+06	2.11031e+07
2	0.1	1	24	2400000	12000000	59.4511	1	0.208333	0.001	0.208333	142		0.284	681600
3	0.01	1	6	6000000	30000000	58.0389	1	0.0833333	0.001	0.0833333	300		0.6	3600000	Viability
4	0.01	1	34	34000000	170000000	60.1658	0.1	0.147059	0.0001	0.147059	288		0.576	19584000	0.487	0.117967	0.33366
5	0.01	1	6	6000000	30000000	59.5417	1	0.0833333	0.001	0.0833333	83		0.166	996000
6	0.01	1	58	58000000	290000000	61.6846	0.1	0.0862069	0.0001	0.0862069	531		1.062	61596000	Cell density
7	0.1	1	16	1600000	8000000	55.7661	1	0.3125	0.01	0.03125	410		0.82	1312000	17875000	7.28158e+06	2.05954e+07
8	0.01	1	5	5000000	25000000	62.7394	1	0.1	0.001	0.1	109		0.218	1090000
						59.8585				500					Viable [cell]
9	0.1	1	13	1300000	6500000	51.2975	1	0.384615	0.01	0.0384615	211		0.422	548600	748025	317735	898691
10	0.1	1	8	800000	4000000	54.1069	1	0.625	0.01	0.0625	101		0.202	161600
*11	0.1	1	41	4100000	20500000	57.6432	1	0.121951	0.001	0.121951	329		0.658	2697800	Viability
12	0.1	1	5	500000	2500000	53.5215	1	1	0.01	0.1	84		0.168	84000	0.3705	0.0685875	0.193995
13	0.1	1	9	900000	4500000	53.3399	1	0.555556	0.01	0.0555556	143		0.286	257400
*14	0.1	1	15	1500000	7500000	51.2961	1	0.333333	0.01	0.0333333	78		0.156	234000	Cell density
*15	0.1	1	28	2800000	14000000	55.8626	1	0.178571	0.001	0.178571	258		0.516	1444800	1612500	432781	1.22409e+06
*16	0.1	1	10	1000000	5000000	54.258	1	0.5	0.01	0.05	278		0.556	556000
						53.9157
AM	Adjust as needed	squares counted					Adjust as needed	(50-250 uL)	Adjust as needed	volume for (100 or 500) cells plated (50-250 uL)					Average	SEM	stdev
Day 7	dilution	mm^2	cell count	Culture cells/mL	Total cells	Caculated generations	Inoculation dilution	Inoculation volume (mL)	Plating dilution	100	Plate count		viability	Viable [cell]	Viable [cell]
1	0.01	1	3	3000000	15000000	64.0652	1	0.166667	0.001	0.0333333	31		0.31	930000	28066250	9.25153e+06	2.61673e+07
2	0.01	1	10	10000000	50000000	67.095	1	0.05	0.0001	0.1	80		0.8	8000000
3	0.01	1	43	43000000	215000000	67.7871	0.1	0.116279	0.0001	0.0232558	80		0.8	34400000	Viability
4	0.01	1	67	67000000	335000000	67.2319	0.1	0.0746269	1e-05	0.149254	78		0.78	52260000	0.635	0.109984	0.311081
5	0.01	1	35	35000000	175000000	68.9929	0.1	0.142857	0.0001	0.0285714	39		0.39	13650000
6	0.01	1	63	63000000	315000000	68.6619	0.1	0.0793651	1e-05	0.15873	112		1.12	70560000	Cell density
7	0.01	1	64	64000000	320000000	66.088	0.1	0.078125	1e-05	0.15625	69		0.69	44160000	36000000	9.79978e+06	2.7718e+07
8	0.01	1	3	3000000	15000000	68.6462	1	0.166667	0.001	0.0333333	19		0.19	570000
						67.321				100					Viable [cell]
9	0.01	1	52	52000000	260000000	61.3199	0.1	0.0961538	1e-05	0.192308	15		0.15	7800000	35956250	9.28253e+06	2.6255e+07
10	0.01	1	4	4000000	20000000	60.4288	1	0.125	0.0001	0.25	5		0.05	200000
*11	0.01	1	64	64000000	320000000	67.9651	0.1	0.078125	1e-05	0.15625	82		0.82	52480000	Viability
12	0.01	1	38	38000000	190000000	63.0913	0.1	0.131579	0.0001	0.0263158	64		0.64	24320000	0.6	0.119014	0.336622
13	0.01	1	46	46000000	230000000	63.1854	0.1	0.108696	1e-05	0.217391	86		0.86	39560000
*14	0.01	1	39	39000000	195000000	60.9034	0.1	0.128205	0.0001	0.025641	79		0.79	30810000	Cell density
*15	0.01	1	85	85000000	425000000	66.5939	0.1	0.0588235	1e-05	0.117647	96		0.96	81600000	53000000	1.02347e+07	2.89482e+07
*16	0.01	1	96	96000000	480000000	65.1649	0.1	0.0520833	1e-05	0.104167	53		0.53	50880000
						63.5816
AM	Adjust as needed	squares counted					Adjust as needed	(50-250 uL)	Adjust as needed	volume for (100 or 500) cells plated (50-250 uL)					Average	SEM	stdev
Day 8	dilution	mm^2	cell count	Culture cells/mL	Total cells	Caculated generations	Inoculation dilution	Inoculation volume (mL)	Plating dilution	100	Plate count		viability	Viable [cell]	Viable [cell]
1	0.01	1	82	82000000	410000000	74.7447	0.1	0.0609756	1e-05	0.121951	80		0.8	65600000	54475000	3.54478e+06	1.00261e+07
2	0.01	1	68	68000000	340000000	77.5043	0.1	0.0735294	1e-05	0.147059	99		0.99	67320000
3	0.01	1	88	88000000	440000000	75.2465	0.1	0.0568182	1e-05	0.113636	73		0.73	64240000	Viability
4	0.01	1	66	66000000	330000000	74.2763	0.1	0.0757576	1e-05	0.151515	61		0.61	40260000	0.72375	0.0460953	0.130377
5	0.01	1	82	82000000	410000000	76.3505	0.1	0.0609756	1e-05	0.121951	57		0.57	4.674e+07
6	0.01	1	75	75000000	375000000	75.8907	0.1	0.0666667	1e-05	0.133333	65		0.65	48750000	Cell density
7	0.01	1	75	75000000	375000000	73.3169	0.1	0.0666667	1e-05	0.133333	71		0.71	53250000	75500000	2.81577e+06	7.96421e+06
8	0.01	1	68	68000000	340000000	79.0556	0.1	0.0735294	1e-05	0.147059	73		0.73	49640000
						75.7982				100					Viable [cell]
9	0.01	1	56	56000000	280000000	68.1273	0.1	0.0892857	1e-05	0.178571	66		0.66	36960000	36918750	7.10815e+06	2.01049e+07
10	0.1	1	10	1000000	5000000	64.7507	1	0.5	0.001	0.1	18		0.18	180000
*11	0.01	1	66	66000000	330000000	75.0095	0.1	0.0757576	1e-05	0.151515	57		0.57	37620000	Viability
12	0.01	1	60	60000000	300000000	69.9982	0.1	0.0833333	1e-05	0.166667	58		0.58	34800000	0.59375	0.078375	0.221678
13	0.01	1	62	62000000	310000000	70.1396	0.1	0.0806452	1e-05	0.16129	52		0.52	32240000
*14	0.01	1	55	55000000	275000000	67.6848	0.1	0.0909091	1e-05	0.181818	50		0.5	27500000	Cell density
*15	0.01	1	70	70000000	350000000	73.7232	0.1	0.0714286	1e-05	0.142857	89		0.89	62300000	55625000	8.16556e+06	2.30957e+07
*16	0.01	1	75	75000000	375000000	72.3937	0.1	0.0666667	1e-05	0.133333	85		0.85	63750000
						70.2284
AM	Adjust as needed	squares counted					Adjust as needed	(50-250 uL)	Adjust as needed	volume for (100 or 500) cells plated (50-250 uL)					Average	SEM	stdev
Day 9	dilution	mm^2	cell count	Culture cells/mL	Total cells	Caculated generations	Inoculation dilution	Inoculation volume (mL)	Plating dilution	100	Plate count		viability	Viable [cell]	Viable [cell]
1	0.01	1	83	83000000	415000000	82.1197	0.1	0.060241	1e-05	0.120482	143		1.43	118690000	62453750	8.36661e+06	2.36644e+07
2	0.01	1	83	83000000	415000000	84.8794	0.1	0.060241	1e-05	0.120482	82		0.82	68060000
3	0.01	1	65	65000000	325000000	82.2689	0.1	0.0769231	1e-05	0.153846	70		0.7	45500000	Viability
4	0.01	1	74	74000000	370000000	81.4857	0.1	0.0675676	1e-05	0.135135	72		0.72	53280000	0.87	0.0832166	0.235372
5	0.01	1	64	64000000	320000000	83.3505	0.1	0.078125	1e-05	0.15625	90		0.9	57600000
6	0.01	1	60	60000000	300000000	82.7976	0.1	0.0833333	1e-05	0.166667	82		0.82	49200000	Cell density
7	0.01	1	72	72000000	360000000	80.4868	0.1	0.0694444	1e-05	0.138889	75		0.75	54000000	70750000	3.10386e+06	8.77903e+06
8	0.01	1	65	65000000	325000000	86.078	0.1	0.0769231	1e-05	0.153846	82		0.82	53300000
						82.9333				100					Viable [cell]
9	0.01	1	62	62000000	310000000	75.0815	0.1	0.0806452	1e-05	0.16129	69		0.69	42780000	44223750	5.1852e+06	1.4666e+07
10	0.01	1	55	55000000	275000000	74.854	0.1	0.0909091	1e-05	0.181818	35		0.35	19250000
*11	0.01	1	67	67000000	335000000	82.0756	0.1	0.0746269	1e-05	0.149254	84		0.84	56280000	Viability
12	0.01	1	59	59000000	295000000	76.8809	0.1	0.0847458	1e-05	0.169492	55		0.55	3.245e+07	0.65	0.0545763	0.154365
13	0.01	1	71	71000000	355000000	77.2893	0.1	0.0704225	1e-05	0.140845	73		0.73	51830000
*14	0.01	1	58	58000000	290000000	74.5428	0.1	0.0862069	1e-05	0.172414	58		0.58	33640000	Cell density
*15	0.01	1	88	88000000	440000000	81.1826	0.1	0.0568182	1e-05	0.113636	68		0.68	5.984e+07	66750000	3.82543e+06	1.082e+07
*16	0.01	1	74	74000000	370000000	79.6032	0.1	0.0675676	1e-05	0.135135	78		0.78	57720000
						77.6887
AM	Adjust as needed	squares counted					Adjust as needed	(50-250 uL)	Adjust as needed	volume for (100 or 500) cells plated (50-250 uL)					Average	SEM	stdev
Day 10	dilution	mm^2	cell count	Culture cells/mL	Total cells	Caculated generations	Inoculation dilution	Inoculation volume (mL)	Plating dilution	100	Plate count		viability	Viable [cell]	Viable [cell]
1	0.01	1	83	83000000	415000000	89.4948	0.1	0.060241	1e-05	0.120482	70		0.7	58100000	48638750	6.63034e+06	1.87534e+07
2	0.01	1	59	59000000	295000000	91.762	0.1	0.0847458	1e-05	0.169492	95		0.95	56050000
3	0.01	1	67	67000000	335000000	89.335	0.1	0.0746269	1e-05	0.149254	43		0.43	28810000	Viability
4	0.01	1	68	68000000	340000000	88.5732	0.1	0.0735294	1e-05	0.147059	56		0.56	38080000	0.6675	0.0811029	0.229394
5	0.01	1	65	65000000	325000000	90.3728	0.1	0.0769231	1e-05	0.153846	50		0.5	32500000
6	0.01	1	81	81000000	405000000	90.1374	0.1	0.0617284	1e-05	0.123457	107		1.07	86670000	Cell density
7	0.01	1	80	80000000	400000000	87.8087	0.1	0.0625	1e-05	0.125	63		0.63	50400000	72500000	3.12821e+06	8.84792e+06
8	0.01	1	77	77000000	385000000	93.3448	0.1	0.0649351	1e-05	0.12987	50		0.5	38500000
						90.1036				100					Viable [cell]
9	0.01	1	71	71000000	355000000	82.2312	0.1	0.0704225	1e-05	0.140845	55		0.55	39050000	41096250	4.5439e+06	1.28521e+07
10	0.01	1	57	57000000	285000000	81.6869	0.1	0.0877193	1e-05	0.175439	76		0.76	43320000
*11	0.01	1	71	71000000	355000000	89.2253	0.1	0.0704225	1e-05	0.140845	30		0.3	21300000	Viability
12	0.01	1	68	68000000	340000000	83.9683	0.1	0.0735294	1e-05	0.147059	68		0.68	46240000	0.59875	0.0633425	0.17916
13	0.01	1	57	57000000	285000000	84.1222	0.1	0.0877193	1e-05	0.175439	56		0.56	3.192e+07
*14	0.01	1	79	79000000	395000000	81.8465	0.1	0.0632911	1e-05	0.126582	40		0.4	31600000	Cell density
*15	0.01	1	79	79000000	395000000	88.4864	0.1	0.0632911	1e-05	0.126582	75		0.75	59250000	69125000	2.99068e+06	8.45893e+06
*16	0.01	1	71	71000000	355000000	86.7529	0.1	0.0704225	1e-05	0.140845	79		0.79	56090000
						84.79

## Sheet: Sup Fig S6 - tlc1Δmus81ΔRAD5
tlc1Δ mus81Δ RAD5 Serial Dilution Data
	Day 1			Day 2			Day 3			Day 4			Day 5			Day 6			Day 7			Day 8			Day 9			Day 10
RAW	Cell density (cells/mL)	Generations	Viability	Cell density (cells/mL)	Generations	Viability	Cell density (cells/mL)	Generations	Viability	Cell density (cells/mL)	Generations	Viability	Cell density (cells/mL)	Generations	Viability	Cell density (cells/mL)	Generations	Viability	Cell density (cells/mL)	Generations	Viability	Cell density (cells/mL)	Generations	Viability	Cell density (cells/mL)	Generations	Viability	Cell density (cells/mL)	Generations	Viability
	22000000	25.391	0.47	63000000	35.6902	0.698	25000000	41.3341	0.126	4000000	44.3341	0.05	240000	46.5971	0.018	1300000	51.2975	0.422	52000000	61.3199	0.15	56000000	68.1273	0.66	62000000	75.0815	0.69	71000000	82.2312	0.55
	6000000	23.5165	0.32	46000000	33.362	0.848	33000000	39.4064	0.57	26000000	45.1069	0.29	1600000	50.1069	0.258	800000	54.1069	0.202	4000000	60.4288	0.05	1000000	64.7507	0.18	55000000	74.854	0.35	57000000	81.6869	0.76
	24000000	25.5165	0.41	28000000	34.6458	0.798	25000000	40.2897	0.324	13000000	44.9901	0.03	1850000	50.1996	0.018	500000	53.5215	0.168	38000000	63.0913	0.64	60000000	69.9982	0.58	59000000	76.8809	0.55	68000000	83.9683	0.68
	17000000	25.019	0.71	35000000	34.4702	0.806	36000000	40.6402	0.33	12000000	45.2251	0.01	770000	49.17	0.04	900000	53.3399	0.286	46000000	63.1854	0.86	62000000	70.1396	0.52	71000000	77.2893	0.73	57000000	84.1222	0.56
AVERAGE	17250000	24.8608	0.4775	43000000	34.5421	0.7875	29750000	40.4176	0.3375	13750000	44.914	0.095	1115000	49.0184	0.0835	875000	53.0664	0.2695	35000000	62.0064	0.425	44750000	68.254	0.485	61750000	76.0264	0.58	63250000	83.0022	0.6375
Sample size (n)	4	4	4	4	4	4	4	4	4	4	4	4	4	4	4	4	4	4	4	4	4	4	4	4	4	4	4	4	4	4
AVERAGE SUMMARY
	Cell density (Cells/mL)
	GENERATIONS	AVERAGE	SEM
	24.8608	17250000	4.02854e+06
	34.5421	43000000	7.62671e+06
	40.4176	29750000	2.80995e+06
	44.914	13750000	4.55293e+06
	49.0184	1115000	371943
	53.0664	875000	165202
	62.0064	35000000	1.07238e+07
	68.254	44750000	1.46366e+07
	76.0264	61750000	3.40037e+06
	83.0022	63250000	3.66003e+06

## Sheet: Sup Fig S6 -tlc1Δmus81Δrad5-535
tlc1Δ mus81Δ rad5-535 Serial Dilution Data
	Day 1			Day 2			Day 3			Day 4			Day 5			Day 6			Day 7			Day 8			Day 9			Day 10
RAW	Cell density (cells/mL)	Generations	Viability	Cell density (cells/mL)	Generations	Viability	Cell density (cells/mL)	Generations	Viability	Cell density (cells/mL)	Generations	Viability	Cell density (cells/mL)	Generations	Viability	Cell density (cells/mL)	Generations	Viability	Cell density (cells/mL)	Generations	Viability	Cell density (cells/mL)	Generations	Viability	Cell density (cells/mL)	Generations	Viability	Cell density (cells/mL)	Generations	Viability
	12000000	24.5165	0.18	44000000	34.2979	0.41	19000000	39.5458	0.424	9000000	47.0377	0.02	950000	51.2856	0.014	4100000	57.6432	0.658	64000000	67.9651	0.82	66000000	75.0095	0.57	67000000	82.0756	0.84	71000000	89.2253	0.3
	16000000	24.9316	0.36	25000000	33.8974	0.264	9000000	38.0673	0.238	4000000	44.3892	0.03	200000	46.3892	0.012	1500000	51.2961	0.156	39000000	60.9034	0.79	55000000	67.6848	0.5	58000000	74.5428	0.58	79000000	81.8465	0.4
	14000000	24.7389	0.39	34000000	34.1483	0.94	16000000	39.1483	0.546	8000000	46.4702	0.1	600000	50.0552	0.09	2800000	55.8626	0.516	85000000	66.5939	0.96	70000000	73.7232	0.89	88000000	81.1826	0.68	79000000	88.4864	0.75
	25000000	25.5754	0.54	60000000	35.8042	0.218	34000000	41.8917	0.142	6000000	45.4767	0.17	1100000	49.9361	0.06	1000000	54.258	0.556	96000000	65.1649	0.53	75000000	72.3937	0.85	74000000	79.6032	0.78	71000000	86.7529	0.79
AVERAGE	16750000	24.9406	0.3675	40750000	34.537	0.458	19500000	39.6633	0.3375	6750000	45.8434	0.08	712500	49.4165	0.044	2350000	54.765	0.4715	71000000	65.1568	0.775	66500000	72.2028	0.7025	71750000	79.351	0.72	75000000	86.5778	0.56
Sample size (n)	4	4	4	4	4	4	4	4	4	4	4	4	4	4	4	4	4	4	4	4	4	4	4	4	4	4	4	4	4	4
AVERAGE SUMMARY
	Cell density (Cells/mL)
	GENERATIONS	AVERAGE	SEM
	24.9406	16750000	2.86865e+06
	34.537	40750000	7.49861e+06
	39.6633	19500000	5.26783e+06
	45.8434	6750000	1.10868e+06
	49.4165	712500	200390
	54.765	2350000	695821
	65.1568	71000000	1.25632e+07
	72.2028	66500000	4.25245e+06
	79.351	71750000	6.32949e+06
	86.5778	75000000	2.3094e+06
