# Supplementary material for: Saccharomyces cerevisiae Mus81-Mms4 prevents accelerated senescence in telomerase-deficient cells
Source: PLoS Genet. 2020 May 29;16(5):e1008816. doi: 10.1371/journal.pgen.1008816 (PMC7286520; doi:10.1371/journal.pgen.1008816)
Supplement: S4 Data — (XLSX) [file pgen.1008816.s013.xlsx]

## Sheet: Sup Fig S1
Colony counting at day 2 and day 5 for viability ratios
Strain used = est2Δ mus81Δ
Total cell bodies plated = 500
	Colony forming units after 2 days of growth								Average	SEM
	Replicate 1	Replicate 2	Replicate 3	Replicate 4	Replicate 5	Replicate 6	Replicate 7	Replicate 8
Day 1	291	205	188	290	251	171	345	245	248.25	20.8813
Day 2	245	202	135	235	191	260	211	202	210.125	13.6701
Day 3	181	108	32	218	141	150	58	122	126.25	21.5843
Day 4	65	38	6	21	64	18	7	11	28.75	8.58102
Day 5	30	56	4	19	33	51	3	20	27	6.91789
Day 6	23	232	25	34	99	81	6	284	98	36.9256
Day 7	72	161	182	65	151	201	62	300	149.25	29.0614
Day 8	312	202	341	500	193	219	500	382	331.125	43.9994
Day 9	300	269	358	451	304	322	412	314	341.25	21.8573
Day 10	364	255	343	455	357	321	386	355	354.5	19.975
Day 11	491	466	384	276	476	314	333		391.429	32.8835
	Colony forming units after 5 days of growth								Average	SEM
	Replicate 1	Replicate 2	Replicate 3	Replicate 4	Replicate 5	Replicate 6	Replicate 7	Replicate 8
Day 1	294	209	192	293	258	174	349	247	252	20.8943
Day 2	247	210	142	242	195	264	215	213	216	13.2988
Day 3	190	111	33	221	145	152	62	127	130.125	21.9549
Day 4	67	41	7	22	65	18	7	12	29.875	8.76771
Day 5	31	59	4	20	35	55	3	21	28.5	7.39208
Day 6	25	235	26	36	100	86	6	284	99.75	36.9144
Day 7	77	163	187	69	152	203	66	300	152.125	28.586
Day 8	312	206	341	500	195	219	500	382	331.875	43.6796
Day 9	300	269	358	451	304	322	412	314	341.25	21.8573
Day 10	364	255	343	455	357	321	386	355	354.5	19.975
Day 11	491	466	384	276	476	314	333		391.429	32.8835
